# Supplementary material for: Correlation between the expression of LAT1 in cancer cells and the potential efficacy of boron neutron capture therapy
Source: J Radiat Res. 2022 Nov 14;64(1):91–8. doi: 10.1093/jrr/rrac077 (PMC9855323; doi:10.1093/jrr/rrac077)
Supplement: Suppl_Fig1_modifiedrrac077 [file suppl_fig1_modifiedrrac077.zip]

Archive with 1 entries (1 files):
- Suppl_Fig1_modifiedrrac077.eps
