# Supplementary material for: Correlation between the expression of LAT1 in cancer cells and the potential efficacy of boron neutron capture therapy
Source: J Radiat Res. 2022 Nov 14;64(1):91–8. doi: 10.1093/jrr/rrac077 (PMC9855323; doi:10.1093/jrr/rrac077)
Supplement: Supplementary_data_rrac077 [file supplementary_data_rrac077.zip › Supplementary_data_rrac077.xlsx]

## Sheet: GBM
LAT1 expression(low, high)	LAT1 FPKM	LAT1 Log2(FPKM+0.1)	OverallSurvival[OS][days]	OverallSurvival[OS][event]
Low	3.8784	1.99219	13	0
Low	7.3511	2.89745	157	1
Low	9.0065	3.1869	975	1
Low	9.181	3.21428	880	1
Low	9.9813	3.33361	180	1
Low	11.6231	3.55128	505	1
Low	13.0565	3.7177	141	1
Low	14.9405	3.91078	22	1
Low	15.5106	3.96445	68	1
Low	17.6147	4.14688	543	1
Low	17.8941	4.16945	218	0
Low	18.9119	4.24883	394	1
Low	18.9427	4.25117	460	1
Low	19.3254	4.27987	121	1
Low	19.4493	4.28905	214	0
Low	19.9575	4.32607	388	1
Low	20.1541	4.34014	268	0
Low	20.9638	4.39669	300	1
Low	22.0892	4.47179	178	1
Low	22.6051	4.50494	146	1
Low	22.9872	4.52902	485	1
Low	23.2981	4.54832	82	1
Low	23.5605	4.56441	489	1
Low	23.8648	4.58284	480	1
Low	24.093	4.59652	603	1
Low	24.5832	4.62546	111	1
Low	24.9773	4.64831	155	0
Low	25.4997	4.67805	83	1
Low	25.53	4.67976	693	0
Low	25.7639	4.69287	94	1
Low	25.9436	4.70286	214	0
Low	26.4611	4.73124	455	1
Low	26.6543	4.7417	64	1
Low	27.4052	4.78163	510	1
Low	27.4264	4.78274	2681	1
Low	27.7161	4.79785	585	1
Low	27.7176	4.79793	138	1
Low	27.8152	4.80298	539	0
Low	28.0756	4.81637	225	1
Low	28.082	4.8167	384	1
Low	28.2215	4.82383	532	1
Low	28.6225	4.84411	139	0
Low	28.6915	4.84757	1448	1
Low	29.0609	4.86596	124	1
Low	29.3098	4.87823	544	1
Low	29.6252	4.89361	535	1
Low	29.8423	4.90411	951	0
Low	29.9147	4.9076	399	1
Low	30.0717	4.91512	317	1
Low	30.1905	4.92079	164	1
Low	30.4285	4.93208	313	1
Low	30.7055	4.94512	632	1
Low	30.7203	4.94581	98	1
Low	30.8811	4.95332	33	1
Low	31.0112	4.95936	28	1
Low	31.2553	4.97064	357	1
Low	31.2582	4.97077	133	1
Low	31.4028	4.97741	618	1
Low	31.4612	4.98008	225	1
Low	32.1386	5.01072	254	1
Low	32.1894	5.01299	666	1
Low	32.2967	5.01777	87	1
Low	32.5249	5.0279	323	1
Low	32.7509	5.03786	29	1
Low	32.9251	5.04549	766	1
Low	33.0351	5.05029	588	0
Low	33.0693	5.05178	405	1
Low	33.4219	5.06703	167	0
Low	34.5499	5.11478	537	1
Low	35.0668	5.13614	395	1
Low	35.0797	5.13667	1062	1
Low	35.3483	5.14764	460	1
Low	35.444	5.15153	577	1
Low	35.6622	5.16036	1448	1
Low	36.0773	5.17701	145	0
Low	36.5102	5.19417	124	0
Low	36.825	5.20653	231	1
Low	36.9172	5.21012	419	1
Low	37.0908	5.21687	382	1
Low	37.7899	5.24374	1024	1
Low	38.2919	5.26273	204	0
Low	39.1111	5.29319	362	1
Low	39.138	5.29418	675	1
Low	39.1668	5.29524	6	1
Low	39.2222	5.29727	415	0
Low	39.2472	5.29819	414	1
Low	40.2687	5.33517	442	1
Low	40.4463	5.3415	550	1
Low	40.7342	5.35171	448	1
Low	40.7979	5.35395	48	0
Low	40.914	5.35804	37	0
High	40.9307	5.35863	279	1
High	41.2613	5.37021	76	1
High	41.2649	5.37034	36	1
High	41.4988	5.37847	385	1
High	41.9123	5.39274	82	1
High	42.3128	5.40643	317	1
High	42.6427	5.41761	360	1
High	43.297	5.43952	260	0
High	43.4182	5.44355	218	0
High	43.6345	5.4507	360	1
High	43.9298	5.46041	1233	1
High	44.4227	5.47647	485	1
High	44.5502	5.48059	57	1
High	44.633	5.48327	333	1
High	44.7522	5.48711	224	1
High	45.241	5.50274	329	1
High	46.1442	5.5312	78	1
High	46.1811	5.53235	114	1
High	46.556	5.54399	175	1
High	46.6486	5.54685	454	1
High	46.6507	5.54692	360	1
High	46.8749	5.55382	485	1
High	47.0392	5.55886	108	1
High	47.1236	5.56144	958	0
High	47.4721	5.57204	380	1
High	48.2933	5.59674	771	1
High	48.5059	5.60306	360	1
High	48.6079	5.60608	625	1
High	48.6736	5.60803	604	0
High	48.7438	5.6101	273	0
High	48.7675	5.6108	737	1
High	48.8365	5.61284	883	1
High	48.8704	5.61384	77	1
High	48.9195	5.61528	1062	1
High	49.1486	5.62201	448	1
High	49.1832	5.62302	269	1
High	49.2573	5.62519	187	0
High	49.2884	5.6261	342	1
High	49.488	5.63192	154	1
High	49.8633	5.6428	44	0
High	49.9899	5.64645	598	1
High	50.2472	5.65384	1458	1
High	50.2895	5.65505	335	1
High	50.7406	5.66791	375	1
High	50.9047	5.67256	419	1
High	51.8476	5.69899	232	1
High	52.8174	5.72567	150	1
High	54.2815	5.76504	541	0
High	54.6955	5.77599	803	1
High	55.1601	5.78817	191	1
High	56.6171	5.82571	181	0
High	57.1398	5.83895	444	1
High	57.554	5.84935	239	1
High	57.7514	5.85428	222	0
High	57.7912	5.85527	142	1
High	57.8287	5.85621	95	1
High	57.9885	5.86018	1537	1
High	57.9902	5.86022	454	1
High	58.1914	5.86521	442	0
High	58.4538	5.87169	932	0
High	58.6206	5.87579	5	1
High	59.0421	5.88611	97	1
High	59.0638	5.88664	2126	1
High	59.8111	5.90475	470	0
High	59.8906	5.90666	98	1
High	60.8301	5.92908	815	0
High	62.0726	5.95821	506	1
High	62.1021	5.95889	119	1
High	63.0907	5.98164	175	1
High	63.4429	5.98966	160	0
High	63.6396	5.99412	828	1
High	63.8303	5.99843	432	1
High	64.3852	6.0109	148	1
High	65.8649	6.04363	466	0
High	70.1196	6.1338	468	1
High	73.8932	6.20932	953	0
High	75.3285	6.23704	648	1
High	75.745	6.24498	737	1
High	78.2369	6.29162	772	1
High	78.7485	6.30101	1426	1
High	79.4501	6.31379	452	0
High	80.2753	6.32868	286	0
High	81.1464	6.34423	778	0
High	81.3819	6.34841	406	1
High	85.4961	6.41947	26	1
High	85.6467	6.42201	427	1
High	85.7554	6.42384	868	0
High	88.4993	6.46922	270	1
High	99.8465	6.64308	294	0
High	100.187	6.64799	138	1
High	106.115	6.73084	548	1
High	113.134	6.82316	343	1

## Sheet: Melanoma
LAT1 expression(low, high)	LAT1 FPKM	LAT1 Log2(FPKM+0.1)	OverallSurvival[OS][days]	OverallSurvival[OS][event]
Low	3.1079	1.68163	804	0
Low	4.8805	2.31629	854	1
Low	6.5155	2.72585	1035	0
Low	6.9759	2.82291	214	0
Low	7.291	2.88577	1628	1
Low	7.7616	2.97482	5487	0
Low	8.7627	3.14775	383	1
Low	9.4586	3.2568	2367	0
Low	11.0579	3.47999	3176	0
Low	11.2923	3.50999	2993	1
Low	11.7728	3.56959	673	1
Low	12.5573	3.6619	587	0
Low	12.9359	3.70442	3424	1
Low	12.9804	3.70933	4526	0
Low	14.1085	3.82868	4088	0
Low	14.3023	3.84823	1496	0
Low	14.4192	3.85989	1333	1
Low	14.4963	3.86753	3683	1
Low	14.5647	3.87428	308	1
Low	15.1005	3.92605	832	1
Low	15.498	3.96329	821	1
Low	16.3708	4.04184	301	0
Low	17.1815	4.11116	11217	0
Low	18.0946	4.18544	1941	0
Low	18.1448	4.18941	1923	0
Low	18.8302	4.24262	4407	0
Low	20.1644	4.34088	480	0
Low	20.5035	4.36482	1640	1
Low	21.2666	4.41729	1871	1
Low	21.8872	4.45859	996	1
Low	22.3687	4.48984	3733	0
Low	22.7377	4.51335	688	0
Low	23.2089	4.54281	1832	1
Low	23.4409	4.5571	5107	1
Low	23.5827	4.56576	11252	0
Low	25.1152	4.65622	1562	0
Low	25.452	4.67536	5286	0
Low	25.5059	4.6784	396	1
Low	25.6934	4.68893	659	1
Low	26.2701	4.72083	4195	0
Low	26.5777	4.73756	464	0
Low	26.7113	4.74477	1665	0
Low	27.1581	4.76861	3514	0
Low	27.5755	4.79054	441	0
Low	27.8948	4.80709	1888	0
Low	28.3752	4.83163	3781	0
Low	28.4874	4.83731	1424	1
Low	28.5243	4.83917	571	0
Low	28.958	4.86086	1280	1
Low	28.9664	4.86128	4648	1
Low	29.5973	4.89226	1078	1
Low	29.6649	4.89554	1010	0
Low	29.7569	4.89999	546	0
Low	30.0446	4.91383	884	1
Low	31.3557	4.97525	2703	0
Low	32.6126	5.03177	1265	1
Low	32.6946	5.03539	2423	0
Low	33.1521	5.05537	3564	1
Low	33.1787	5.05653	3408	0
Low	35.0307	5.13466	6164	1
Low	35.9038	5.17008	640	0
Low	37.27	5.22381	2022	1
Low	37.9381	5.24937	3857	0
Low	37.9773	5.25086	591	0
Low	38.309	5.26337	1525	1
Low	38.6578	5.27641	62	0
Low	39.1818	5.29579	4533	0
Low	39.3499	5.30195	423	1
Low	39.8471	5.32002	1992	1
Low	40.0076	5.3258	1812	0
Low	40.1602	5.33128	1044	1
Low	40.5255	5.34431	5932	0
Low	41.0411	5.36251	955	1
Low	42.0607	5.39783	5065	0
Low	42.0817	5.39855	1917	1
Low	42.2485	5.40424	2470	1
Low	42.6009	5.41619	6716	0
Low	42.7032	5.41965	772	0
Low	42.7128	5.41997	4930	1
Low	42.7707	5.42192	321	1
Low	43.4429	5.44437	1409	0
Low	43.7567	5.45473	1927	1
Low	44.1798	5.46858	426	1
Low	44.5084	5.47924	3080	0
Low	44.5369	5.48016	2365	0
Low	44.8758	5.49108	1429	0
Low	44.9174	5.49241	422	0
Low	45.5714	5.51322	1319	0
Low	46.4063	5.53935	1235	1
Low	47.3397	5.56802	6138	0
Low	47.4261	5.57065	412	0
Low	47.6363	5.57701	378	0
Low	49.3814	5.62881	1441	1
Low	49.8908	5.64359	717	0
Low	50.0451	5.64804	4000	1
Low	50.9069	5.67262	774	0
Low	51.047	5.67658	3808	0
Low	51.1825	5.68039	394	1
Low	51.2201	5.68145	843	1
Low	51.2732	5.68294	4070	0
Low	51.2816	5.68318	988	1
Low	51.7255	5.69559	721	1
Low	51.8721	5.69967	601	0
Low	52.2344	5.70969	1478	1
Low	52.3311	5.71235	284	1
Low	52.9249	5.7286	393	1
Low	53.0833	5.7329	505	0
Low	53.1494	5.73469	1714	0
Low	55.4666	5.79615	1695	0
Low	55.6905	5.80195	278	0
Low	56.0292	5.81068	854	1
Low	56.855	5.83175	440	0
Low	57.4211	5.84602	10346	1
Low	57.4253	5.84612	1505	0
Low	58.5929	5.87511	831	0
Low	59.879	5.90639	685	0
Low	60.3021	5.91653	841	1
Low	60.9779	5.93258	3141	1
Low	62.0329	5.95729	4414	0
Low	62.2063	5.96131	3932	0
Low	64.0819	6.00409	5318	1
Low	65.0587	6.02589	6225	1
Low	65.3113	6.03147	723	1
Low	65.352	6.03237	190	1
Low	65.4126	6.0337	3136	1
Low	67.1977	6.07249	5370	1
Low	67.6089	6.08127	1070	1
Low	67.8429	6.08625	2184	1
Low	68.1218	6.09216	2948	0
Low	68.7973	6.10638	5424	0
Low	69.3651	6.11822	454	0
Low	69.4335	6.11964	1341	1
Low	69.9504	6.13032	10870	1
Low	70.1758	6.13496	39	0
Low	70.9301	6.15036	264	1
Low	71.7933	6.16779	1663	0
Low	72.434	6.18059	779	0
Low	73.849	6.20846	8174	1
Low	74.5246	6.22158	2454	1
Low	74.6223	6.22347	877	1
Low	75.0821	6.23232	1716	0
Low	75.0987	6.23264	1089	0
Low	75.2822	6.23615	4634	1
Low	75.3869	6.23815	590	0
Low	75.4666	6.23968	6699	0
Low	75.6157	6.24252	1264	0
Low	76.9498	6.26772	519	1
Low	77.1693	6.27182	6666	0
Low	79.1551	6.30843	395	1
Low	80.2859	6.32887	3976	0
Low	80.4691	6.33215	1164	0
Low	80.4826	6.3324	2950	0
Low	80.8677	6.33927	2076	0
Low	80.9353	6.34048	1032	1
Low	81.8583	6.35682	4601	1
Low	82.3755	6.36589	10	0
Low	83.3045	6.38205	425	1
Low	84.1873	6.39724	1487	0
Low	84.3285	6.39966	218	0
Low	84.6088	6.40444	2884	0
Low	84.9455	6.41016	1093	1
Low	85.1029	6.41283	636	1
Low	85.922	6.42663	2192	1
Low	87.8077	6.45792	1949	0
Low	88.1342	6.46327	1617	0
Low	90.1865	6.49644	2030	1
Low	90.2966	6.4982	531	0
Low	90.3185	6.49855	5118	1
Low	90.3371	6.49884	2421	1
Low	90.7514	6.50544	4129	0
Low	92.9536	6.53999	205	1
Low	93.7016	6.55154	3082	0
Low	94.119	6.55795	2101	1
Low	94.2398	6.55979	1059	1
Low	94.9739	6.57098	718	0
Low	96.1969	6.58942	1486	1
Low	96.4519	6.59323	1195	1
Low	97.6129	6.61048	1378	0
Low	97.7653	6.61273	808	1
Low	97.9164	6.61495	2145	0
Low	98.9621	6.63026	7	0
Low	100.415	6.65127	7342	0
Low	100.714	6.65556	1948	0
Low	102.19	6.67652	3139	1
Low	102.89	6.68636	210	0
Low	103.659	6.69709	875	1
Low	103.676	6.69733	601	1
Low	103.703	6.69771	813	1
Low	103.819	6.69932	608	1
Low	103.826	6.69942	1505	0
Low	105.493	6.72237	847	0
Low	107.204	6.74557	2359	0
Low	108.484	6.76267	1197	0
Low	109.335	6.77393	2004	1
Low	110.194	6.78521	1280	0
Low	110.24	6.78581	1785	0
Low	111.806	6.80615	802	1
Low	112.244	6.81178	2273	1
Low	112.299	6.81248	2927	1
Low	113.095	6.82267	291	0
Low	113.889	6.83275	467	1
Low	114.15	6.83605	279	1
Low	114.736	6.84343	3196	0
Low	115.141	6.84851	390	0
Low	115.251	6.84989	1026	1
Low	115.905	6.85804	516	1
Low	115.929	6.85834	2249	0
Low	116.195	6.86165	1492	0
Low	116.442	6.86471	5101	1
Low	116.752	6.86854	545	1
Low	117.606	6.87905	282	1
Low	117.673	6.87987	352	1
Low	118.695	6.89233	454	1
Low	120.743	6.917	777	0
Low	120.865	6.91845	2639	0
Low	121.034	6.92046	196	1
Low	121.747	6.92892	6873	1
Low	122.841	6.94182	4086	0
Low	123.715	6.95204	5318	0
Low	124.448	6.96056	3708	0
Low	126.936	6.9891	5237	1
Low	127.081	6.99074	1766	1
Low	127.165	6.9917	347	1
Low	127.45	6.99492	5110	1
Low	127.504	6.99553	476	0
Low	128.455	7.00624	1136	0
Low	128.577	7.00761	405	0
Low	128.61	7.00798	2010	0
Low	128.982	7.01214	874	1
High	129.29	7.01558	180	0
High	129.423	7.01707	1096	1
High	130.448	7.02844	1960	1
High	130.716	7.03139	1487	0
High	131.695	7.04215	2022	0
High	132.869	7.05494	392	0
High	133.042	7.05682	5219	0
High	134.365	7.07108	4507	1
High	136.056	7.08911	2829	1
High	136.523	7.09406	551	0
High	136.85	7.0975	1156	0
High	137.083	7.09995	839	0
High	137.153	7.10069	295	1
High	137.205	7.10124	1792	0
High	138.794	7.11784	5299	0
High	141.405	7.14471	4222	1
High	141.731	7.14803	931	0
High	141.953	7.15028	323	0
High	142.055	7.15132	1655	1
High	142.504	7.15587	21	0
High	142.812	7.15898	487	0
High	143.145	7.16234	1910	1
High	144.253	7.17346	4638	0
High	146.07	7.1915	1618	1
High	148.461	7.21491	3151	0
High	148.975	7.21989	126	0
High	149.434	7.22433	504	1
High	149.499	7.22495	6768	0
High	149.734	7.22722	470	1
High	149.99	7.22969	368	1
High	150.287	7.23253	4053	0
High	151.137	7.24066	620	0
High	151.487	7.244	472	1
High	152.467	7.2533	2889	1
High	152.544	7.25403	270	1
High	153.089	7.25917	237	1
High	153.126	7.25952	4255	0
High	154.325	7.27077	4942	0
High	156.668	7.29249	412	1
High	156.702	7.2928	360	0
High	157.923	7.30399	326	1
High	158.085	7.30547	2071	1
High	158.443	7.30873	822	1
High	159.553	7.31879	1154	1
High	159.938	7.32227	938	1
High	160.402	7.32645	1365	0
High	162.581	7.3459	804	0
High	163.431	7.35342	14	0
High	163.576	7.3547	325	0
High	163.727	7.35603	3106	1
High	168.732	7.39945	274	1
High	169.698	7.40767	2270	1
High	170.812	7.41711	270	1
High	171.258	7.42087	7514	1
High	173.8	7.44211	9061	1
High	174.205	7.44547	478	0
High	174.45	7.4475	824	1
High	174.878	7.45103	3587	1
High	175.773	7.45839	2296	0
High	177.626	7.47351	2620	0
High	177.858	7.47539	730	1
High	178.966	7.48435	1807	1
High	181.784	7.50687	1658	0
High	181.795	7.50696	1160	0
High	183.767	7.52252	319	1
High	184.565	7.52877	766	0
High	184.818	7.53074	2166	0
High	186.836	7.5464	226	0
High	187.577	7.55211	636	1
High	187.832	7.55407	2644	0
High	188.3	7.55766	2588	1
High	188.553	7.55959	409	0
High	188.632	7.5602	1413	1
High	190.411	7.57373	2765	0
High	190.537	7.57469	731	0
High	190.977	7.57801	447	0
High	192.797	7.59169	1301	1
High	194.451	7.60401	401	1
High	195.757	7.61365	828	1
High	199.073	7.63788	417	0
High	202.788	7.66454	1490	1
High	203.235	7.66771	411	0
High	204.017	7.67325	1544	1
High	204.531	7.67688	818	0
High	208.84	7.70694	17	0
High	209.503	7.71152	439	0
High	209.708	7.71293	216	1
High	211.069	7.72225	6590	1
High	212.962	7.73513	359	0
High	215.778	7.75407	440	0
High	217.012	7.7623	678	0
High	217.014	7.76231	81	0
High	219.832	7.78091	1864	1
High	225.115	7.81516	1438	1
High	226.138	7.8217	315	1
High	227.707	7.83167	424	1
High	228.171	7.8346	1857	1
High	228.229	7.83497	1315	1
High	228.324	7.83557	1487	1
High	228.512	7.83676	263	1
High	230.43	7.84881	301	0
High	231.409	7.85492	4107	0
High	232.51	7.86177	566	1
High	232.79	7.8635	741	0
High	233.05	7.86512	7563	0
High	235.409	7.87964	4609	0
High	235.976	7.88311	549	1
High	236.309	7.88514	698	1
High	237.958	7.89517	1109	0
High	240.802	7.9123	1506	1
High	241.055	7.91382	1460	1
High	244.445	7.93396	422	1
High	245.139	7.93804	318	0
High	246.896	7.94834	1429	1
High	246.955	7.94869	1124	0
High	247.369	7.9511	1729	0
High	249.02	7.9607	122	1
High	252.384	7.98005	1940	0
High	256.032	8.00074	1548	1
High	262.839	8.03859	891	0
High	264.96	8.05017	632	0
High	265.535	8.0533	3195	1
High	266.234	8.05709	728	1
High	269.188	8.073	518	1
High	269.535	8.07486	2828	0
High	271.293	8.08424	961	1
High	271.354	8.08457	306	0
High	273.952	8.0983	1209	0
High	274.649	8.10197	650	0
High	282.197	8.14107	382	0
High	282.236	8.14127	507	1
High	283.186	8.14611	3527	0
High	283.771	8.14909	2051	0
High	288.117	8.17101	335	0
High	288.132	8.17108	9188	0
High	289.327	8.17706	420	1
High	289.774	8.17928	370	0
High	293.133	8.19591	1620	0
High	295.572	8.20785	3869	1
High	298.118	8.22022	2329	0
High	298.69	8.22299	977	0
High	309.734	8.27535	2785	0
High	309.925	8.27624	3826	0
High	310.621	8.27948	362	0
High	313.705	8.29373	1794	0
High	318.038	8.31351	746	1
High	318.335	8.31486	583	0
High	318.788	8.3169	4897	0
High	319.622	8.32067	1860	1
High	321.962	8.33119	21	0
High	322.294	8.33268	857	1
High	323.18	8.33664	6940	0
High	324.454	8.34232	79	1
High	324.556	8.34277	796	0
High	327.386	8.35529	335	0
High	327.564	8.35608	877	1
High	329.972	8.36664	3259	1
High	335.087	8.38882	490	0
High	339.03	8.4057	1814	0
High	340.358	8.41133	3943	1
High	342.771	8.42152	818	1
High	363.408	8.50584	6598	1
High	365.661	8.51476	651	0
High	366.586	8.5184	524	0
High	367.487	8.52194	1966	0
High	368.217	8.5248	1039	0
High	371.749	8.53857	3379	1
High	372.888	8.54299	6953	1
High	376.025	8.55507	469	1
High	377.45	8.56052	396	0
High	381.065	8.57427	2711	1
High	382.647	8.58025	486	0
High	389.022	8.60408	568	0
High	391.928	8.61481	468	1
High	392.734	8.61778	151	1
High	395.448	8.62771	220	0
High	397.57	8.63543	1124	1
High	401.295	8.64888	760	0
High	406.102	8.66605	614	0
High	407.333	8.67042	2765	0
High	409.661	8.67864	1643	0
High	413.625	8.69253	2912	0
High	414.017	8.6939	877	1
High	418.79	8.71043	1524	1
High	426.178	8.73565	1482	0
High	431.632	8.75399	703	0
High	437.514	8.77352	317	1
High	441.34	8.78607	1803	0
High	441.722	8.78732	613	1
High	443.275	8.79238	1446	1
High	448.715	8.80998	327	0
High	455.868	8.83279	645	0
High	455.913	8.83293	3453	1
High	460.217	8.84648	710	1
High	464.934	8.86119	1229	0
High	471.501	8.88142	853	0
High	474.561	8.89075	387	0
High	475.174	8.89262	5177	0
High	476.364	8.89622	6	0
High	483.577	8.9179	2193	0
High	493.792	8.94805	403	0
High	509.511	8.99325	1103	1
High	525.05	9.03658	2073	1
High	527.559	9.04346	361	1
High	532.355	9.05652	2028	1
High	553.129	9.11173	111	0
High	564.61	9.14137	561	1
High	582.384	9.18608	1354	1
High	586.514	9.19627	787	1
High	599.243	9.22724	444	0
High	609.835	9.25251	414	0
High	610.12	9.25319	1321	1
High	611.683	9.25688	553	0
High	644.205	9.3316	620	1
High	650.807	9.34631	2005	1
High	670.803	9.38996	1691	1
High	684.926	9.42001	430	1
High	704.795	9.46126	1002	0
High	749.287	9.54957	2402	1
High	760.58	9.57115	650	1
High	776.891	9.60175	619	1
High	864.259	9.75549	4062	1
High	878.09	9.77839	907	1
High	954.334	9.8985	326	1
High	954.982	9.89948	1780	1
High	983.128	9.94138	405	0
High	1093.28	10.0946	368	1
High	1200	10.2289	369	1
High	1245.25	10.2823	769	0
High	1395.09	10.4462	447	1

## Sheet: H&N
LAT1 expression(low, high)	LAT1 FPKM	LAT1 Log2(FPKM+0.1)	OverallSurvival[OS][days]	OverallSurvival[OS][event]
Low	3.7345	1.93904	1050	0
Low	5.7309	2.54372	2	1
Low	6.1258	2.63826	2570	1
Low	7.162	2.86037	218	1
Low	7.2605	2.8798	642	0
Low	7.4197	2.91068	666	1
Low	7.7196	2.96709	276	1
Low	7.9344	3.00619	799	0
Low	7.9652	3.01171	3381	0
Low	8.2009	3.05327	1732	1
Low	8.6059	3.12199	518	0
Low	8.7098	3.13911	670	0
Low	9.0997	3.20159	424	0
Low	10.0094	3.33763	385	1
Low	10.0236	3.33965	559	0
Low	10.5603	3.41418	1413	0
Low	11.0721	3.48183	2741	1
Low	11.1409	3.49069	713	0
Low	11.332	3.51501	160	1
Low	11.8558	3.57964	1777	0
Low	12.0371	3.60135	704	0
Low	12.6964	3.67767	1762	1
Low	12.7675	3.68566	783	0
Low	14.4386	3.86182	1559	0
Low	14.9747	3.91406	1748	1
Low	15.0497	3.92122	2347	0
Low	15.645	3.97682	146	0
Low	15.6814	3.98015	622	0
Low	16.5373	4.05635	586	0
Low	16.54	4.05658	65	1
Low	16.6315	4.06449	1737	0
Low	16.6421	4.06541	3221	0
Low	17.1284	4.10672	1000	0
Low	17.2553	4.1173	2083	1
Low	17.2591	4.11762	4241	0
Low	18.2191	4.19528	622	0
Low	18.3287	4.20388	666	1
Low	18.575	4.22304	2784	0
Low	20.6933	4.37805	679	0
Low	20.9373	4.39488	1748	1
Low	21.729	4.44817	833	0
Low	22.3361	4.48775	1838	1
Low	23.0142	4.53071	641	0
Low	23.3997	4.55457	682	0
Low	24.3458	4.61151	675	1
Low	24.7013	4.63234	547	0
Low	24.7262	4.63379	1368	0
Low	24.8751	4.64242	1555	0
Low	25.7283	4.69088	1265	0
Low	27.0699	4.76394	1218	0
Low	27.4341	4.78315	600	0
Low	27.8696	4.80579	351	0
Low	28.2218	4.82384	1224	0
Low	28.4075	4.83327	216	0
Low	28.8868	4.85732	130	1
Low	29.5001	4.88753	603	0
Low	30.9041	4.95439	750	0
Low	31.1262	4.96469	217	1
Low	31.2363	4.96976	278	0
Low	32.1268	5.01019	624	0
Low	32.3666	5.02088	568	0
Low	33.386	5.06549	2562	0
Low	33.5951	5.07447	3314	1
Low	33.7479	5.08099	421	1
Low	34.0515	5.09388	453	1
Low	34.9588	5.1317	2265	0
Low	35.7754	5.16492	359	1
Low	35.8844	5.1693	1663	0
Low	37.3842	5.22821	637	0
Low	37.925	5.24888	2900	1
Low	38.9028	5.28551	839	1
Low	39.2493	5.29827	234	0
Low	39.3758	5.3029	144	1
Low	39.4876	5.30698	412	0
Low	39.5091	5.30776	594	0
Low	39.7847	5.31776	1125	0
Low	40.1352	5.33039	1358	0
Low	40.7272	5.35146	1038	0
Low	42.0885	5.39878	1521	0
Low	43.1913	5.43601	395	1
Low	43.4124	5.44335	1152	0
Low	43.7375	5.45409	2120	1
Low	44.1212	5.46667	489	1
Low	44.7322	5.48646	797	0
Low	45.1774	5.50072	997	0
Low	45.4893	5.51062	446	1
Low	45.8695	5.52261	3930	0
Low	45.9017	5.52362	1663	0
Low	46.0275	5.52756	2064	1
Low	47.9364	5.58606	345	0
Low	48.1007	5.59098	253	0
Low	48.4133	5.60031	210	0
Low	48.7049	5.60895	616	0
Low	48.7699	5.61087	852	0
Low	49.0439	5.61894	911	0
Low	49.6172	5.63567	215	1
Low	49.9668	5.64578	105	0
Low	50.6845	5.66632	2327	0
Low	51.2948	5.68355	160	1
Low	51.3623	5.68544	522	1
Low	51.4077	5.68672	1591	1
Low	52.0661	5.70504	181	0
Low	52.6351	5.72069	294	1
Low	52.9471	5.7292	3981	0
Low	53.9852	5.75716	2169	0
Low	53.9854	5.75717	311	0
Low	55.3011	5.79184	456	1
Low	55.6498	5.80089	276	1
Low	55.6641	5.80126	378	0
Low	56.0207	5.81046	506	1
Low	57.4819	5.84754	156	0
Low	57.8793	5.85747	964	0
Low	57.9329	5.8588	65	1
Low	58.1631	5.86451	2900	1
Low	58.6648	5.87688	2703	1
Low	58.8468	5.88134	62	1
Low	60.337	5.91736	1065	0
Low	60.56	5.92267	2016	0
Low	60.6103	5.92387	635	0
Low	61.0137	5.93342	327	1
Low	61.2717	5.9395	403	1
Low	61.3799	5.94204	111	0
Low	62.7568	5.974	549	0
Low	62.7819	5.97457	217	1
Low	63.2168	5.98452	1459	1
Low	63.2189	5.98456	701	0
Low	63.5671	5.99248	516	0
Low	63.6504	5.99436	2161	0
Low	64.239	6.00762	14	1
Low	65.0399	6.02547	317	1
Low	65.6779	6.03953	292	1
Low	66.3471	6.05413	1512	0
Low	66.3659	6.05454	1724	0
Low	67.1005	6.0704	1117	0
Low	67.7122	6.08347	855	0
Low	68.1291	6.09232	2727	0
Low	68.2033	6.09388	360	1
Low	69.1518	6.11378	144	1
Low	69.3862	6.11865	1030	0
Low	69.4444	6.11986	1472	0
Low	69.6324	6.12376	384	0
Low	69.6569	6.12426	6417	1
Low	69.912	6.12953	466	0
Low	70.3836	6.13922	619	0
Low	70.5775	6.14318	479	1
Low	70.5791	6.14321	379	0
Low	70.8122	6.14796	111	0
Low	70.8359	6.14844	354	0
Low	70.951	6.15078	11	0
Low	71.4191	6.16026	542	0
Low	71.9557	6.17104	717	0
Low	72.0441	6.17281	606	0
Low	72.475	6.1814	469	0
Low	72.6553	6.18498	625	1
Low	72.741	6.18668	134	0
Low	73.2188	6.19611	64	1
Low	73.5255	6.20213	579	0
Low	73.6871	6.2053	126	1
Low	73.9962	6.21133	389	0
Low	77.3523	6.27524	1090	1
Low	77.6269	6.28034	334	1
Low	77.6317	6.28043	32	1
Low	77.7877	6.28332	1093	1
Low	77.9497	6.28632	1409	0
Low	78.2699	6.29223	1593	0
Low	78.3839	6.29432	2016	0
Low	78.6685	6.29955	362	0
Low	80.3739	6.33045	386	0
Low	80.4784	6.33232	197	1
Low	80.9018	6.33988	491	0
Low	81.0377	6.3423	645	0
Low	81.3097	6.34713	896	0
Low	81.3908	6.34857	2166	1
Low	81.8519	6.35671	2166	1
Low	82.6491	6.37067	1466	0
Low	82.7185	6.37188	602	1
Low	82.7505	6.37244	77	0
Low	82.8442	6.37407	216	0
Low	82.9201	6.37539	2239	0
Low	83.2236	6.38065	1134	1
Low	83.7627	6.38996	782	0
Low	84.0822	6.39544	462	1
Low	84.9451	6.41016	727	1
Low	85.3371	6.41679	403	1
Low	86.5145	6.43654	602	1
Low	86.8785	6.44259	616	0
Low	87.7055	6.45624	129	1
Low	87.8376	6.45841	546	1
Low	88.2569	6.46527	1440	0
Low	88.5487	6.47003	1466	1
Low	89.4864	6.48521	1133	1
Low	91.1768	6.51218	1686	0
Low	91.5796	6.51853	1398	1
Low	91.5903	6.5187	3270	0
Low	91.9503	6.52435	853	1
Low	91.9923	6.52501	449	1
Low	92.3089	6.52996	86	1
Low	92.3204	6.53014	342	1
Low	93.3552	6.5462	86	1
Low	93.6154	6.55021	1584	0
Low	94.0708	6.55721	754	0
Low	94.2927	6.5606	5152	1
Low	94.4418	6.56288	1435	0
Low	95.0578	6.57225	995	0
Low	95.1186	6.57317	1081	1
Low	95.1613	6.57382	851	0
Low	95.7155	6.58219	415	1
Low	97.38	6.60703	295	1
Low	97.8291	6.61367	1718	1
Low	99.2245	6.63408	424	1
Low	99.3675	6.63615	194	1
Low	99.9484	6.64455	1120	0
Low	100.374	6.65069	2727	0
Low	101.059	6.66049	1660	0
Low	101.131	6.6615	417	0
Low	101.699	6.66958	1309	0
Low	101.984	6.67361	2359	0
Low	102.915	6.68671	337	1
Low	103.377	6.69317	1273	0
Low	103.452	6.69421	1095	0
Low	103.629	6.69668	108	1
Low	103.671	6.69726	2437	0
Low	104.12	6.70349	789	1
Low	104.165	6.70411	823	1
Low	104.867	6.71379	1179	0
Low	104.878	6.71395	1718	1
Low	105.114	6.71719	225	0
Low	105.333	6.72019	1079	1
Low	105.504	6.72253	376	0
Low	105.923	6.72823	972	0
Low	106.141	6.7312	927	1
Low	106.395	6.73464	1721	0
Low	106.592	6.7373	667	0
Low	107.073	6.7438	543	1
Low	107.451	6.74888	654	1
Low	107.884	6.75467	341	1
Low	108.569	6.7638	256	1
Low	108.739	6.76605	1504	1
Low	108.98	6.76924	644	0
Low	109.879	6.78108	586	0
Low	110.227	6.78564	1289	1
Low	110.493	6.78912	2133	0
Low	111.41	6.80103	1190	0
Low	112.24	6.81173	663	1
Low	112.642	6.81688	453	1
Low	112.864	6.81971	367	0
Low	113.176	6.8237	368	0
Low	113.343	6.82582	90	1
Low	113.476	6.82752	742	0
Low	113.536	6.82828	1443	0
Low	114.111	6.83556	1138	0
Low	114.18	6.83644	910	0
Low	114.48	6.84021	695	0
Low	114.773	6.8439	274	1
Low	115.059	6.84748	980	1
Low	115.308	6.8506	4760	1
Low	116.016	6.85942	1075	0
Low	116.78	6.86888	182	1
Low	118.668	6.892	5480	0
Low	118.809	6.89371	913	0
Low	119.087	6.89708	92	0
Low	119.215	6.89863	862	1
Low	119.627	6.90361	623	0
Low	119.8	6.90569	1430	1
Low	119.811	6.90582	1253	0
Low	120.174	6.91018	321	0
Low	120.175	6.9102	1245	0
Low	120.223	6.91076	827	0
Low	120.752	6.9171	493	1
Low	120.83	6.91802	4680	1
Low	120.907	6.91894	171	1
Low	122.554	6.93845	107	1
Low	123.466	6.94914	915	1
Low	123.722	6.95212	194	1
Low	123.827	6.95334	484	1
Low	124.526	6.96146	1202	1
Low	124.578	6.96206	1409	0
Low	125.404	6.97159	526	1
Low	125.843	6.97663	166	1
Low	125.91	6.9774	2347	0
Low	126.544	6.98463	392	0
High	126.786	6.98739	1394	1
High	127	6.98982	317	1
High	127.255	6.99271	69	1
High	127.558	6.99614	695	1
High	128.73	7.00933	166	1
High	129.329	7.01601	1671	1
High	129.985	7.02331	506	1
High	129.986	7.02333	1699	0
High	130.399	7.0279	2741	1
High	131.082	7.03542	198	1
High	131.173	7.03642	393	0
High	131.219	7.03693	110	0
High	131.487	7.03987	641	0
High	132.066	7.0462	1095	0
High	132.367	7.04949	11	1
High	132.379	7.04962	443	0
High	132.632	7.05237	436	1
High	132.734	7.05348	572	1
High	133.01	7.05648	739	1
High	134.136	7.06863	102	0
High	134.54	7.07297	509	0
High	134.872	7.07652	334	1
High	135.007	7.07796	1021	0
High	135.699	7.08533	904	0
High	137.108	7.10022	1353	0
High	138.322	7.11293	2182	0
High	139.581	7.12599	1460	0
High	140.258	7.13297	998	1
High	140.449	7.13493	499	0
High	140.799	7.13852	1183	0
High	141.476	7.14543	1288	0
High	141.502	7.1457	1430	0
High	142.122	7.152	1311	0
High	142.907	7.15995	64	1
High	144.041	7.17134	552	0
High	144.851	7.17942	210	0
High	145.314	7.18403	151	1
High	145.678	7.18763	1527	0
High	145.815	7.18898	330	1
High	146.274	7.19351	351	1
High	146.337	7.19413	243	1
High	146.953	7.20019	1045	0
High	147.321	7.20379	543	0
High	147.593	7.20646	993	0
High	147.618	7.2067	539	0
High	147.776	7.20824	1512	0
High	147.919	7.20964	403	0
High	148.196	7.21233	687	0
High	148.597	7.21623	187	0
High	149.295	7.22299	393	1
High	149.852	7.22836	2002	1
High	149.988	7.22966	836	1
High	151.06	7.23994	1066	0
High	151.309	7.24231	1037	1
High	152.061	7.24946	850	0
High	152.929	7.25767	2143	0
High	152.955	7.25791	406	1
High	154.641	7.27371	76	1
High	154.904	7.27616	94	1
High	155.31	7.27994	144	1
High	155.33	7.28012	631	1
High	157.461	7.29976	1690	0
High	159.601	7.31923	1057	0
High	159.988	7.32272	487	1
High	160.747	7.32955	397	1
High	161.272	7.33424	680	1
High	161.899	7.33984	578	0
High	162.479	7.34499	906	0
High	162.634	7.34637	279	1
High	162.667	7.34667	406	1
High	162.808	7.34791	1315	0
High	163.171	7.35112	988	1
High	163.187	7.35126	480	1
High	163.205	7.35143	520	0
High	163.262	7.35193	56	0
High	163.515	7.35416	387	1
High	163.577	7.35471	3059	1
High	164.227	7.36042	897	0
High	164.963	7.36687	993	1
High	165.376	7.37048	461	0
High	166.02	7.37609	1506	0
High	166.202	7.37767	194	1
High	166.895	7.38366	348	1
High	167.549	7.3893	384	1
High	168.574	7.39809	796	0
High	169.036	7.40204	352	1
High	169.25	7.40386	601	1
High	169.867	7.40911	521	1
High	169.934	7.40968	377	1
High	169.947	7.40979	1077	0
High	170.025	7.41045	360	0
High	171.866	7.42598	624	1
High	172.399	7.43044	464	1
High	172.96	7.43513	606	1
High	173.046	7.43584	366	1
High	173.284	7.43783	2319	1
High	173.616	7.44058	1346	0
High	173.682	7.44113	259	1
High	174.223	7.44562	773	0
High	174.826	7.4506	1036	0
High	175.882	7.45928	521	1
High	176.021	7.46043	1971	0
High	176.826	7.467	209	1
High	177.005	7.46846	759	0
High	177.279	7.47069	1143	0
High	178.175	7.47796	695	0
High	178.656	7.48185	173	1
High	179.772	7.49083	4282	0
High	180.328	7.49528	623	0
High	180.545	7.49701	641	1
High	180.95	7.50024	441	0
High	181.819	7.50715	89	1
High	182.136	7.50967	379	1
High	182.822	7.51508	836	0
High	184.093	7.52507	232	0
High	184.161	7.52561	710	0
High	185.357	7.53494	773	1
High	186.126	7.54091	392	0
High	186.156	7.54114	495	1
High	188.191	7.55682	14	0
High	188.656	7.56038	191	1
High	189.285	7.56518	1274	0
High	189.443	7.56638	268	1
High	190.98	7.57803	30	0
High	192.2	7.58721	1586	0
High	192.454	7.58912	421	0
High	192.983	7.59308	645	0
High	193.46	7.59664	142	1
High	194.209	7.60221	295	1
High	194.454	7.60403	639	0
High	196.281	7.61751	284	1
High	196.685	7.62048	122	0
High	196.791	7.62125	1483	0
High	197.475	7.62626	918	0
High	198.468	7.63349	4856	1
High	199.439	7.64053	395	1
High	200.043	7.64489	1584	0
High	201.283	7.6538	1641	1
High	202.033	7.65916	625	1
High	203.118	7.66689	1168	0
High	203.339	7.66845	560	1
High	204.288	7.67517	914	0
High	204.867	7.67925	584	1
High	205.21	7.68166	318	0
High	205.638	7.68466	1428	0
High	206.323	7.68946	385	1
High	206.897	7.69346	1399	0
High	206.931	7.6937	577	1
High	207.523	7.69782	183	1
High	208.466	7.70436	459	1
High	209.115	7.70884	2717	1
High	209.223	7.70959	1591	1
High	209.664	7.71262	336	1
High	211.506	7.72524	2298	0
High	212.034	7.72883	129	1
High	212.347	7.73096	646	0
High	212.573	7.73249	1278	0
High	212.979	7.73525	685	0
High	215.674	7.75338	1478	0
High	216.857	7.76126	930	0
High	218.303	7.77085	653	0
High	220.052	7.78235	217	1
High	220.382	7.78452	954	0
High	220.918	7.78802	76	1
High	220.978	7.78841	725	0
High	222.066	7.7955	564	1
High	222.28	7.79689	1523	0
High	222.365	7.79743	430	1
High	223.64	7.80568	1722	0
High	223.903	7.80737	573	0
High	224.69	7.81244	437	0
High	225.52	7.81775	933	0
High	225.784	7.81944	675	1
High	228.643	7.83758	707	0
High	229.094	7.84042	112	1
High	229.699	7.84423	947	0
High	231.287	7.85416	514	0
High	231.521	7.85562	126	1
High	231.589	7.85605	1972	1
High	232.205	7.85988	1508	0
High	233.012	7.86488	407	1
High	234.44	7.87369	893	0
High	236.414	7.88578	580	1
High	236.603	7.88693	1899	0
High	238.745	7.89993	283	1
High	240.299	7.90929	321	1
High	240.316	7.90939	253	1
High	241.547	7.91676	546	1
High	241.7	7.91767	530	1
High	242.237	7.92087	2	1
High	242.501	7.92244	3381	0
High	243.839	7.93038	261	1
High	244.373	7.93353	875	0
High	245.67	7.94116	82	1
High	246.064	7.94348	151	1
High	246.995	7.94892	5252	0
High	248.244	7.95619	862	1
High	248.569	7.95808	242	0
High	250.848	7.97125	722	0
High	252.604	7.98131	185	1
High	254.655	7.99296	371	1
High	258.2	8.01291	763	1
High	259.899	8.02236	479	0
High	260.921	8.02802	1147	0
High	261.227	8.02971	1025	0
High	264.638	8.04842	281	1
High	266.22	8.05702	663	1
High	267.339	8.06307	625	0
High	269.306	8.07364	576	0
High	271.243	8.08397	1022	0
High	277.79	8.11837	658	0
High	278.096	8.11996	1840	0
High	279.148	8.1254	95	1
High	279.478	8.12711	407	0
High	279.486	8.12715	759	0
High	280.079	8.1302	2570	1
High	280.665	8.13322	205	1
High	283.071	8.14553	353	1
High	286.714	8.16397	797	0
High	297.777	8.21857	222	1
High	299.732	8.22801	866	0
High	302.407	8.24083	256	1
High	303.37	8.24541	985	1
High	304.452	8.25054	895	0
High	304.754	8.25198	2641	0
High	306.889	8.26204	377	1
High	307.173	8.26338	759	0
High	307.412	8.2645	218	1
High	307.723	8.26596	950	0
High	312.944	8.29022	770	0
High	320.921	8.32652	458	0
High	321.922	8.33101	804	1
High	327.538	8.35596	763	1
High	328.521	8.36028	400	0
High	329.726	8.36556	1	1
High	330.063	8.36704	882	1
High	335.396	8.39015	1191	0
High	338.033	8.40145	545	1
High	338.529	8.40356	471	0
High	341.133	8.41461	1995	0
High	344.114	8.42716	1665	0
High	344.381	8.42828	385	1
High	346.928	8.43891	357	1
High	347.866	8.4428	714	0
High	358.075	8.48452	1131	0
High	358.391	8.48579	451	1
High	360.926	8.49596	392	0
High	362.018	8.50032	1897	0
High	363.265	8.50528	358	0
High	365.096	8.51253	387	0
High	366.799	8.51924	2886	0
High	369.491	8.52979	759	0
High	370.144	8.53233	23	1
High	373.759	8.54635	56	1
High	375.453	8.55287	548	1
High	387.237	8.59745	427	1
High	388.103	8.60067	440	0
High	390.88	8.61095	1157	0
High	392.203	8.61582	701	0
High	403.401	8.65643	3059	1
High	405.746	8.66479	693	0
High	411.92	8.68657	1778	0
High	421.62	8.72014	577	1
High	429.213	8.74588	485	0
High	431.543	8.75369	361	1
High	433.584	8.7605	987	0
High	457.504	8.83796	1425	0
High	465.382	8.86258	327	1
High	469.551	8.87545	817	0
High	473.22	8.88667	1461	0
High	473.747	8.88828	1027	0
High	500.62	8.96786	889	0
High	501.158	8.96941	292	0
High	510.087	8.99488	1628	0
High	535.867	9.066	1560	0
High	539.293	9.07519	3981	0
High	551.303	9.10696	215	1
High	582.417	9.18616	282	1
High	593.368	9.21303	806	1
High	699.347	9.45007	941	1
High	787.346	9.62104	472	1
High	1292.89	10.3365	1172	0

## Sheet: All tumor
LAT1 expression(low, high)	Tumor Type	Disease[TCGA]	DiseaseCategory	LAT1 FPKM	LAT1 Log2(FPKM+0.1)	OverallSurvival[OS][days]	OverallSurvival[OS][event]
Low	ACC	Adrenocortical Carcinoma	endocrine gland cancer	0.1807	-1.8329	1197	1
Low	ACC	Adrenocortical Carcinoma	endocrine gland cancer	0.2277	-1.60955	549	0
Low	ACC	Adrenocortical Carcinoma	endocrine gland cancer	0.4114	-0.967476	719	0
Low	ACC	Adrenocortical Carcinoma	endocrine gland cancer	0.4714	-0.807427	3688	0
Low	ACC	Adrenocortical Carcinoma	endocrine gland cancer	0.5012	-0.734083	1364	0
Low	ACC	Adrenocortical Carcinoma	endocrine gland cancer	0.5645	-0.589659	2342	0
Low	ACC	Adrenocortical Carcinoma	endocrine gland cancer	0.7326	-0.264305	3289	0
Low	ACC	Adrenocortical Carcinoma	endocrine gland cancer	0.7644	-0.210229	1317	0
Low	ACC	Adrenocortical Carcinoma	endocrine gland cancer	0.7877	-0.171856	2331	0
Low	ACC	Adrenocortical Carcinoma	endocrine gland cancer	0.8481	-0.0768889	1082	0
Low	ACC	Adrenocortical Carcinoma	endocrine gland cancer	1.0105	0.151209	871	0
Low	ACC	Adrenocortical Carcinoma	endocrine gland cancer	1.1613	0.334911	1750	1
Low	ACC	Adrenocortical Carcinoma	endocrine gland cancer	1.3866	0.572017	1194	0
Low	ACC	Adrenocortical Carcinoma	endocrine gland cancer	1.4276	0.611267	1096	0
Low	ACC	Adrenocortical Carcinoma	endocrine gland cancer	1.4686	0.649478	885	0
Low	ACC	Adrenocortical Carcinoma	endocrine gland cancer	1.5361	0.710261	822	0
Low	ACC	Adrenocortical Carcinoma	endocrine gland cancer	1.547	0.719841	1204	1
Low	ACC	Adrenocortical Carcinoma	endocrine gland cancer	1.6532	0.809991	159	1
Low	ACC	Adrenocortical Carcinoma	endocrine gland cancer	1.7473	0.885418	4673	0
Low	ACC	Adrenocortical Carcinoma	endocrine gland cancer	1.7887	0.917394	2385	1
Low	ACC	Adrenocortical Carcinoma	endocrine gland cancer	1.8335	0.951215	861	0
Low	ACC	Adrenocortical Carcinoma	endocrine gland cancer	1.9586	1.04166	3623	0
Low	ACC	Adrenocortical Carcinoma	endocrine gland cancer	2.0366	1.09532	498	1
Low	ACC	Adrenocortical Carcinoma	endocrine gland cancer	2.0597	1.11083	1355	1
Low	ACC	Adrenocortical Carcinoma	endocrine gland cancer	2.2619	1.23995	1352	0
Low	ACC	Adrenocortical Carcinoma	endocrine gland cancer	2.3416	1.28783	2202	0
Low	ACC	Adrenocortical Carcinoma	endocrine gland cancer	2.4008	1.32239	2015	0
Low	ACC	Adrenocortical Carcinoma	endocrine gland cancer	2.4931	1.37468	2405	1
Low	ACC	Adrenocortical Carcinoma	endocrine gland cancer	2.6255	1.44652	562	1
Low	ACC	Adrenocortical Carcinoma	endocrine gland cancer	2.6908	1.48068	3038	0
Low	ACC	Adrenocortical Carcinoma	endocrine gland cancer	2.8239	1.54789	2740	0
Low	ACC	Adrenocortical Carcinoma	endocrine gland cancer	2.8411	1.55636	950	0
Low	ACC	Adrenocortical Carcinoma	endocrine gland cancer	2.892	1.58111	125	1
Low	ACC	Adrenocortical Carcinoma	endocrine gland cancer	2.9512	1.60938	1171	0
Low	ACC	Adrenocortical Carcinoma	endocrine gland cancer	2.9594	1.61325	616	0
Low	ACC	Adrenocortical Carcinoma	endocrine gland cancer	3.0031	1.63371	907	0
Low	ACC	Adrenocortical Carcinoma	endocrine gland cancer	3.0068	1.63543	1201	0
Low	ACC	Adrenocortical Carcinoma	endocrine gland cancer	3.1892	1.71774	994	1
Low	ACC	Adrenocortical Carcinoma	endocrine gland cancer	3.3495	1.78639	1858	0
Low	ACC	Adrenocortical Carcinoma	endocrine gland cancer	3.3506	1.78685	391	1
Low	ACC	Adrenocortical Carcinoma	endocrine gland cancer	3.543	1.86513	490	1
Low	ACC	Adrenocortical Carcinoma	endocrine gland cancer	3.628	1.8984	756	0
Low	ACC	Adrenocortical Carcinoma	endocrine gland cancer	3.8134	1.96842	1613	1
Low	ACC	Adrenocortical Carcinoma	endocrine gland cancer	4.1653	2.09265	967	0
Low	ACC	Adrenocortical Carcinoma	endocrine gland cancer	4.5331	2.21198	1497	0
Low	ACC	Adrenocortical Carcinoma	endocrine gland cancer	4.9753	2.34349	749	0
Low	ACC	Adrenocortical Carcinoma	endocrine gland cancer	5.0865	2.37476	3465	0
Low	ACC	Adrenocortical Carcinoma	endocrine gland cancer	5.3895	2.45667	1589	0
Low	ACC	Adrenocortical Carcinoma	endocrine gland cancer	5.4205	2.4648	464	0
Low	ACC	Adrenocortical Carcinoma	endocrine gland cancer	5.5143	2.48911	579	1
Low	ACC	Adrenocortical Carcinoma	endocrine gland cancer	5.7752	2.55464	922	1
Low	ACC	Adrenocortical Carcinoma	endocrine gland cancer	5.8628	2.57599	853	0
Low	ACC	Adrenocortical Carcinoma	endocrine gland cancer	6.673	2.75979	1103	0
Low	ACC	Adrenocortical Carcinoma	endocrine gland cancer	6.9231	2.81211	1857	0
Low	ACC	Adrenocortical Carcinoma	endocrine gland cancer	8.1044	3.0364	2895	0
Low	ACC	Adrenocortical Carcinoma	endocrine gland cancer	8.1819	3.04996	1493	0
Low	ACC	Adrenocortical Carcinoma	endocrine gland cancer	8.2305	3.0584	383	0
Low	ACC	Adrenocortical Carcinoma	endocrine gland cancer	8.9902	3.18431	541	1
Low	ACC	Adrenocortical Carcinoma	endocrine gland cancer	9.6838	3.29039	2056	0
Low	ACC	Adrenocortical Carcinoma	endocrine gland cancer	9.6955	3.29212	2076	0
Low	ACC	Adrenocortical Carcinoma	endocrine gland cancer	9.8087	3.3087	2703	0
Low	ACC	Adrenocortical Carcinoma	endocrine gland cancer	10.0562	3.34429	4628	0
Low	ACC	Adrenocortical Carcinoma	endocrine gland cancer	10.6419	3.42518	365	1
Low	ACC	Adrenocortical Carcinoma	endocrine gland cancer	11.0999	3.48541	2105	1
Low	ACC	Adrenocortical Carcinoma	endocrine gland cancer	12.9609	3.70718	1029	0
Low	ACC	Adrenocortical Carcinoma	endocrine gland cancer	13.3957	3.75443	1414	0
Low	ACC	Adrenocortical Carcinoma	endocrine gland cancer	14.3257	3.85057	552	1
Low	ACC	Adrenocortical Carcinoma	endocrine gland cancer	14.6843	3.88599	207	1
Low	ACC	Adrenocortical Carcinoma	endocrine gland cancer	14.698	3.88733	3878	0
Low	ACC	Adrenocortical Carcinoma	endocrine gland cancer	14.9668	3.9133	2023	0
Low	ACC	Adrenocortical Carcinoma	endocrine gland cancer	16.1719	4.02431	344	1
Low	ACC	Adrenocortical Carcinoma	endocrine gland cancer	17.1785	4.11091	1105	1
Low	ACC	Adrenocortical Carcinoma	endocrine gland cancer	17.439	4.13249	2091	0
High	ACC	Adrenocortical Carcinoma	endocrine gland cancer	24.1295	4.59869	1677	1
High	ACC	Adrenocortical Carcinoma	endocrine gland cancer	28.3019	4.82792	1293	0
High	ACC	Adrenocortical Carcinoma	endocrine gland cancer	29.7512	4.89972	490	1
High	ACC	Adrenocortical Carcinoma	endocrine gland cancer	32.5604	5.02947	383	1
High	ACC	Adrenocortical Carcinoma	endocrine gland cancer	42.6872	5.41911	662	1
High	ACC	Adrenocortical Carcinoma	endocrine gland cancer	112.46	6.81455	551	1
Low	BLCA	Bladder Urothelial Carcinoma	urinary system cancer	0.3223	-1.24366	1219	0
Low	BLCA	Bladder Urothelial Carcinoma	urinary system cancer	0.6215	-0.470929	1219	0
Low	BLCA	Bladder Urothelial Carcinoma	urinary system cancer	0.9013	0.00187429	2049	0
Low	BLCA	Bladder Urothelial Carcinoma	urinary system cancer	1.7947	0.921969	1090	0
Low	BLCA	Bladder Urothelial Carcinoma	urinary system cancer	2.3482	1.29172	485	0
Low	BLCA	Bladder Urothelial Carcinoma	urinary system cancer	2.5339	1.3972	332	1
Low	BLCA	Bladder Urothelial Carcinoma	urinary system cancer	2.6945	1.48259	158	0
Low	BLCA	Bladder Urothelial Carcinoma	urinary system cancer	2.9253	1.59708	200	1
Low	BLCA	Bladder Urothelial Carcinoma	urinary system cancer	3.2208	1.73153	1538	0
Low	BLCA	Bladder Urothelial Carcinoma	urinary system cancer	3.3728	1.7961	646	0
Low	BLCA	Bladder Urothelial Carcinoma	urinary system cancer	3.4258	1.81795	1718	1
Low	BLCA	Bladder Urothelial Carcinoma	urinary system cancer	4.1412	2.08447	565	1
Low	BLCA	Bladder Urothelial Carcinoma	urinary system cancer	4.2878	2.1335	530	1
Low	BLCA	Bladder Urothelial Carcinoma	urinary system cancer	4.6539	2.24911	17	0
Low	BLCA	Bladder Urothelial Carcinoma	urinary system cancer	4.6879	2.25939	921	0
Low	BLCA	Bladder Urothelial Carcinoma	urinary system cancer	4.7681	2.28336	2330	0
Low	BLCA	Bladder Urothelial Carcinoma	urinary system cancer	5.178	2.39999	20	0
Low	BLCA	Bladder Urothelial Carcinoma	urinary system cancer	5.3753	2.45294	46	0
Low	BLCA	Bladder Urothelial Carcinoma	urinary system cancer	5.4323	2.46788	565	1
Low	BLCA	Bladder Urothelial Carcinoma	urinary system cancer	5.4997	2.48535	1163	1
Low	BLCA	Bladder Urothelial Carcinoma	urinary system cancer	5.8427	2.57112	361	0
Low	BLCA	Bladder Urothelial Carcinoma	urinary system cancer	5.9644	2.60036	15	0
Low	BLCA	Bladder Urothelial Carcinoma	urinary system cancer	6.3343	2.68578	379	0
Low	BLCA	Bladder Urothelial Carcinoma	urinary system cancer	6.6754	2.76031	750	0
Low	BLCA	Bladder Urothelial Carcinoma	urinary system cancer	6.7321	2.77233	474	0
Low	BLCA	Bladder Urothelial Carcinoma	urinary system cancer	6.7982	2.78622	2790	0
Low	BLCA	Bladder Urothelial Carcinoma	urinary system cancer	7.1275	2.8535	2625	0
Low	BLCA	Bladder Urothelial Carcinoma	urinary system cancer	7.1458	2.85714	365	0
Low	BLCA	Bladder Urothelial Carcinoma	urinary system cancer	7.1989	2.86768	508	0
Low	BLCA	Bladder Urothelial Carcinoma	urinary system cancer	7.2411	2.876	337	0
Low	BLCA	Bladder Urothelial Carcinoma	urinary system cancer	7.2589	2.87949	3432	0
Low	BLCA	Bladder Urothelial Carcinoma	urinary system cancer	7.3961	2.90614	410	0
Low	BLCA	Bladder Urothelial Carcinoma	urinary system cancer	7.4509	2.91665	798	0
Low	BLCA	Bladder Urothelial Carcinoma	urinary system cancer	7.473	2.92086	3364	0
Low	BLCA	Bladder Urothelial Carcinoma	urinary system cancer	7.4953	2.92511	512	0
Low	BLCA	Bladder Urothelial Carcinoma	urinary system cancer	7.5314	2.93195	731	0
Low	BLCA	Bladder Urothelial Carcinoma	urinary system cancer	7.5532	2.93606	539	0
Low	BLCA	Bladder Urothelial Carcinoma	urinary system cancer	7.846	2.99023	641	0
Low	BLCA	Bladder Urothelial Carcinoma	urinary system cancer	7.9334	3.00601	81	1
Low	BLCA	Bladder Urothelial Carcinoma	urinary system cancer	7.9492	3.00885	712	1
Low	BLCA	Bladder Urothelial Carcinoma	urinary system cancer	8.0808	3.03224	65	1
Low	BLCA	Bladder Urothelial Carcinoma	urinary system cancer	8.1075	3.03694	398	0
Low	BLCA	Bladder Urothelial Carcinoma	urinary system cancer	8.2095	3.05476	258	1
Low	BLCA	Bladder Urothelial Carcinoma	urinary system cancer	8.435	3.09339	324	1
Low	BLCA	Bladder Urothelial Carcinoma	urinary system cancer	8.4825	3.1014	835	1
Low	BLCA	Bladder Urothelial Carcinoma	urinary system cancer	8.6241	3.12501	294	1
Low	BLCA	Bladder Urothelial Carcinoma	urinary system cancer	8.8564	3.16292	544	1
Low	BLCA	Bladder Urothelial Carcinoma	urinary system cancer	8.8709	3.16525	2312	0
Low	BLCA	Bladder Urothelial Carcinoma	urinary system cancer	8.9472	3.17747	949	1
Low	BLCA	Bladder Urothelial Carcinoma	urinary system cancer	9.1405	3.20797	941	1
Low	BLCA	Bladder Urothelial Carcinoma	urinary system cancer	9.1563	3.21044	364	0
Low	BLCA	Bladder Urothelial Carcinoma	urinary system cancer	9.2644	3.22719	460	1
Low	BLCA	Bladder Urothelial Carcinoma	urinary system cancer	9.3095	3.23412	812	0
Low	BLCA	Bladder Urothelial Carcinoma	urinary system cancer	9.33	3.23726	117	0
Low	BLCA	Bladder Urothelial Carcinoma	urinary system cancer	9.4528	3.25592	294	1
Low	BLCA	Bladder Urothelial Carcinoma	urinary system cancer	9.4992	3.26291	1542	0
Low	BLCA	Bladder Urothelial Carcinoma	urinary system cancer	9.6497	3.28536	486	1
Low	BLCA	Bladder Urothelial Carcinoma	urinary system cancer	9.6694	3.28827	700	0
Low	BLCA	Bladder Urothelial Carcinoma	urinary system cancer	9.6739	3.28893	359	0
Low	BLCA	Bladder Urothelial Carcinoma	urinary system cancer	9.9271	3.32583	434	1
Low	BLCA	Bladder Urothelial Carcinoma	urinary system cancer	10.0077	3.33738	1077	1
Low	BLCA	Bladder Urothelial Carcinoma	urinary system cancer	10.3683	3.38796	590	0
Low	BLCA	Bladder Urothelial Carcinoma	urinary system cancer	10.5375	3.41109	84	0
Low	BLCA	Bladder Urothelial Carcinoma	urinary system cancer	10.6313	3.42375	376	0
Low	BLCA	Bladder Urothelial Carcinoma	urinary system cancer	10.738	3.43803	902	0
Low	BLCA	Bladder Urothelial Carcinoma	urinary system cancer	10.8312	3.45038	2641	1
Low	BLCA	Bladder Urothelial Carcinoma	urinary system cancer	10.838	3.45128	636	0
Low	BLCA	Bladder Urothelial Carcinoma	urinary system cancer	10.8492	3.45275	1110	0
Low	BLCA	Bladder Urothelial Carcinoma	urinary system cancer	10.8572	3.45381	189	0
Low	BLCA	Bladder Urothelial Carcinoma	urinary system cancer	10.8649	3.45482	324	1
Low	BLCA	Bladder Urothelial Carcinoma	urinary system cancer	10.8676	3.45518	362	1
Low	BLCA	Bladder Urothelial Carcinoma	urinary system cancer	10.9255	3.46277	1094	0
Low	BLCA	Bladder Urothelial Carcinoma	urinary system cancer	10.9357	3.46411	492	1
Low	BLCA	Bladder Urothelial Carcinoma	urinary system cancer	11.1609	3.49325	1181	0
Low	BLCA	Bladder Urothelial Carcinoma	urinary system cancer	11.1773	3.49535	35	0
Low	BLCA	Bladder Urothelial Carcinoma	urinary system cancer	11.2973	3.51062	2423	0
Low	BLCA	Bladder Urothelial Carcinoma	urinary system cancer	11.4199	3.52606	997	0
Low	BLCA	Bladder Urothelial Carcinoma	urinary system cancer	11.5442	3.54154	2886	0
Low	BLCA	Bladder Urothelial Carcinoma	urinary system cancer	11.5605	3.54356	812	0
Low	BLCA	Bladder Urothelial Carcinoma	urinary system cancer	11.6223	3.55118	1949	0
Low	BLCA	Bladder Urothelial Carcinoma	urinary system cancer	11.6254	3.55157	13	0
Low	BLCA	Bladder Urothelial Carcinoma	urinary system cancer	11.7903	3.57171	1350	0
Low	BLCA	Bladder Urothelial Carcinoma	urinary system cancer	11.8236	3.57575	413	1
Low	BLCA	Bladder Urothelial Carcinoma	urinary system cancer	11.9695	3.59329	579	1
Low	BLCA	Bladder Urothelial Carcinoma	urinary system cancer	12.165	3.61648	578	0
Low	BLCA	Bladder Urothelial Carcinoma	urinary system cancer	12.1788	3.6181	467	0
Low	BLCA	Bladder Urothelial Carcinoma	urinary system cancer	12.2703	3.62881	262	1
Low	BLCA	Bladder Urothelial Carcinoma	urinary system cancer	12.3652	3.63983	105	0
Low	BLCA	Bladder Urothelial Carcinoma	urinary system cancer	12.5682	3.66314	1186	0
Low	BLCA	Bladder Urothelial Carcinoma	urinary system cancer	12.7242	3.6808	2177	0
Low	BLCA	Bladder Urothelial Carcinoma	urinary system cancer	12.8713	3.69725	163	0
Low	BLCA	Bladder Urothelial Carcinoma	urinary system cancer	12.8995	3.70038	577	1
Low	BLCA	Bladder Urothelial Carcinoma	urinary system cancer	13.1093	3.72348	547	1
Low	BLCA	Bladder Urothelial Carcinoma	urinary system cancer	13.2159	3.73508	3835	0
Low	BLCA	Bladder Urothelial Carcinoma	urinary system cancer	13.2612	3.73998	37	0
Low	BLCA	Bladder Urothelial Carcinoma	urinary system cancer	13.3058	3.74479	674	1
Low	BLCA	Bladder Urothelial Carcinoma	urinary system cancer	13.3679	3.75145	665	1
Low	BLCA	Bladder Urothelial Carcinoma	urinary system cancer	13.3837	3.75314	383	0
Low	BLCA	Bladder Urothelial Carcinoma	urinary system cancer	13.4252	3.75758	454	1
Low	BLCA	Bladder Urothelial Carcinoma	urinary system cancer	13.657	3.78209	572	0
Low	BLCA	Bladder Urothelial Carcinoma	urinary system cancer	13.6769	3.78418	665	0
Low	BLCA	Bladder Urothelial Carcinoma	urinary system cancer	13.8736	3.80463	3981	0
Low	BLCA	Bladder Urothelial Carcinoma	urinary system cancer	13.9486	3.81235	522	0
Low	BLCA	Bladder Urothelial Carcinoma	urinary system cancer	14.0182	3.81948	864	1
Low	BLCA	Bladder Urothelial Carcinoma	urinary system cancer	14.0271	3.82039	510	1
Low	BLCA	Bladder Urothelial Carcinoma	urinary system cancer	14.0652	3.82428	89	0
Low	BLCA	Bladder Urothelial Carcinoma	urinary system cancer	14.26	3.84398	366	0
Low	BLCA	Bladder Urothelial Carcinoma	urinary system cancer	14.4753	3.86545	1270	1
Low	BLCA	Bladder Urothelial Carcinoma	urinary system cancer	14.5457	3.87241	95	0
Low	BLCA	Bladder Urothelial Carcinoma	urinary system cancer	14.77	3.89433	398	0
Low	BLCA	Bladder Urothelial Carcinoma	urinary system cancer	14.9601	3.91266	1036	1
Low	BLCA	Bladder Urothelial Carcinoma	urinary system cancer	15.3653	3.95096	540	0
Low	BLCA	Bladder Urothelial Carcinoma	urinary system cancer	15.5598	3.96899	1423	1
Low	BLCA	Bladder Urothelial Carcinoma	urinary system cancer	15.9007	4.00006	495	0
Low	BLCA	Bladder Urothelial Carcinoma	urinary system cancer	16.0851	4.01659	2044	0
Low	BLCA	Bladder Urothelial Carcinoma	urinary system cancer	16.2574	4.03187	617	1
Low	BLCA	Bladder Urothelial Carcinoma	urinary system cancer	16.607	4.06238	254	1
Low	BLCA	Bladder Urothelial Carcinoma	urinary system cancer	16.6389	4.06513	81	1
Low	BLCA	Bladder Urothelial Carcinoma	urinary system cancer	16.6426	4.06545	372	0
Low	BLCA	Bladder Urothelial Carcinoma	urinary system cancer	17.1339	4.10718	81	1
Low	BLCA	Bladder Urothelial Carcinoma	urinary system cancer	17.23	4.1152	154	1
Low	BLCA	Bladder Urothelial Carcinoma	urinary system cancer	17.4404	4.13261	5050	0
Low	BLCA	Bladder Urothelial Carcinoma	urinary system cancer	17.4852	4.13629	98	1
Low	BLCA	Bladder Urothelial Carcinoma	urinary system cancer	17.5649	4.14281	1621	0
Low	BLCA	Bladder Urothelial Carcinoma	urinary system cancer	17.7305	4.15628	3420	0
Low	BLCA	Bladder Urothelial Carcinoma	urinary system cancer	17.8944	4.16948	522	1
Low	BLCA	Bladder Urothelial Carcinoma	urinary system cancer	17.907	4.17049	142	1
High	BLCA	Bladder Urothelial Carcinoma	urinary system cancer	18.1301	4.18825	1064	1
High	BLCA	Bladder Urothelial Carcinoma	urinary system cancer	18.3759	4.20757	393	1
High	BLCA	Bladder Urothelial Carcinoma	urinary system cancer	18.439	4.21249	384	0
High	BLCA	Bladder Urothelial Carcinoma	urinary system cancer	18.5181	4.21863	19	1
High	BLCA	Bladder Urothelial Carcinoma	urinary system cancer	18.649	4.22874	273	1
High	BLCA	Bladder Urothelial Carcinoma	urinary system cancer	18.8169	4.2416	651	1
High	BLCA	Bladder Urothelial Carcinoma	urinary system cancer	18.8464	4.24385	820	0
High	BLCA	Bladder Urothelial Carcinoma	urinary system cancer	18.973	4.25346	457	0
High	BLCA	Bladder Urothelial Carcinoma	urinary system cancer	19.1332	4.26553	475	0
High	BLCA	Bladder Urothelial Carcinoma	urinary system cancer	19.1839	4.26932	799	0
High	BLCA	Bladder Urothelial Carcinoma	urinary system cancer	19.2353	4.27317	544	1
High	BLCA	Bladder Urothelial Carcinoma	urinary system cancer	19.52	4.29425	536	0
High	BLCA	Bladder Urothelial Carcinoma	urinary system cancer	20.0188	4.33047	364	1
High	BLCA	Bladder Urothelial Carcinoma	urinary system cancer	20.3079	4.35106	2020	1
High	BLCA	Bladder Urothelial Carcinoma	urinary system cancer	20.3719	4.35557	110	0
High	BLCA	Bladder Urothelial Carcinoma	urinary system cancer	20.5105	4.36531	638	0
High	BLCA	Bladder Urothelial Carcinoma	urinary system cancer	20.5847	4.37049	368	0
High	BLCA	Bladder Urothelial Carcinoma	urinary system cancer	20.9205	4.39373	467	1
High	BLCA	Bladder Urothelial Carcinoma	urinary system cancer	20.9521	4.39589	945	0
High	BLCA	Bladder Urothelial Carcinoma	urinary system cancer	20.9944	4.39879	333	0
High	BLCA	Bladder Urothelial Carcinoma	urinary system cancer	21.1428	4.4089	345	0
High	BLCA	Bladder Urothelial Carcinoma	urinary system cancer	21.15	4.40939	223	1
High	BLCA	Bladder Urothelial Carcinoma	urinary system cancer	21.186	4.41183	2008	0
High	BLCA	Bladder Urothelial Carcinoma	urinary system cancer	21.2422	4.41564	144	1
High	BLCA	Bladder Urothelial Carcinoma	urinary system cancer	21.3082	4.42009	1127	0
High	BLCA	Bladder Urothelial Carcinoma	urinary system cancer	21.3933	4.42582	603	0
High	BLCA	Bladder Urothelial Carcinoma	urinary system cancer	21.4839	4.43188	580	0
High	BLCA	Bladder Urothelial Carcinoma	urinary system cancer	21.6367	4.44206	651	1
High	BLCA	Bladder Urothelial Carcinoma	urinary system cancer	21.7107	4.44696	373	0
High	BLCA	Bladder Urothelial Carcinoma	urinary system cancer	21.8165	4.45395	272	1
High	BLCA	Bladder Urothelial Carcinoma	urinary system cancer	21.8394	4.45545	466	0
High	BLCA	Bladder Urothelial Carcinoma	urinary system cancer	22.1018	4.4726	599	1
High	BLCA	Bladder Urothelial Carcinoma	urinary system cancer	22.1686	4.47694	4967	0
High	BLCA	Bladder Urothelial Carcinoma	urinary system cancer	22.4248	4.49344	82	0
High	BLCA	Bladder Urothelial Carcinoma	urinary system cancer	22.7452	4.51382	612	1
High	BLCA	Bladder Urothelial Carcinoma	urinary system cancer	22.8924	4.52309	581	0
High	BLCA	Bladder Urothelial Carcinoma	urinary system cancer	22.983	4.52876	368	0
High	BLCA	Bladder Urothelial Carcinoma	urinary system cancer	22.9855	4.52892	453	1
High	BLCA	Bladder Urothelial Carcinoma	urinary system cancer	23.5732	4.56518	691	0
High	BLCA	Bladder Urothelial Carcinoma	urinary system cancer	23.5823	4.56574	146	1
High	BLCA	Bladder Urothelial Carcinoma	urinary system cancer	23.8222	4.58028	536	1
High	BLCA	Bladder Urothelial Carcinoma	urinary system cancer	23.9734	4.58937	211	1
High	BLCA	Bladder Urothelial Carcinoma	urinary system cancer	23.9941	4.59061	191	1
High	BLCA	Bladder Urothelial Carcinoma	urinary system cancer	24.1478	4.59978	64	0
High	BLCA	Bladder Urothelial Carcinoma	urinary system cancer	24.1565	4.6003	276	0
High	BLCA	Bladder Urothelial Carcinoma	urinary system cancer	24.2272	4.6045	345	0
High	BLCA	Bladder Urothelial Carcinoma	urinary system cancer	24.4439	4.61729	455	0
High	BLCA	Bladder Urothelial Carcinoma	urinary system cancer	24.5544	4.62377	356	1
High	BLCA	Bladder Urothelial Carcinoma	urinary system cancer	24.6407	4.62881	739	1
High	BLCA	Bladder Urothelial Carcinoma	urinary system cancer	24.6685	4.63043	118	1
High	BLCA	Bladder Urothelial Carcinoma	urinary system cancer	24.7495	4.63514	904	1
High	BLCA	Bladder Urothelial Carcinoma	urinary system cancer	25.0296	4.65132	1008	1
High	BLCA	Bladder Urothelial Carcinoma	urinary system cancer	25.0317	4.65144	539	1
High	BLCA	Bladder Urothelial Carcinoma	urinary system cancer	25.0968	4.65517	1420	1
High	BLCA	Bladder Urothelial Carcinoma	urinary system cancer	25.9836	4.70507	67	0
High	BLCA	Bladder Urothelial Carcinoma	urinary system cancer	26.0774	4.71025	823	1
High	BLCA	Bladder Urothelial Carcinoma	urinary system cancer	26.3324	4.72424	361	0
High	BLCA	Bladder Urothelial Carcinoma	urinary system cancer	26.3818	4.72693	200	1
High	BLCA	Bladder Urothelial Carcinoma	urinary system cancer	26.4443	4.73033	602	1
High	BLCA	Bladder Urothelial Carcinoma	urinary system cancer	26.4696	4.7317	546	0
High	BLCA	Bladder Urothelial Carcinoma	urinary system cancer	26.6043	4.739	761	0
High	BLCA	Bladder Urothelial Carcinoma	urinary system cancer	27.059	4.76336	773	0
High	BLCA	Bladder Urothelial Carcinoma	urinary system cancer	27.1275	4.76699	840	0
High	BLCA	Bladder Urothelial Carcinoma	urinary system cancer	27.8131	4.80287	593	1
High	BLCA	Bladder Urothelial Carcinoma	urinary system cancer	28.0632	4.81574	1649	0
High	BLCA	Bladder Urothelial Carcinoma	urinary system cancer	28.6388	4.84493	425	0
High	BLCA	Bladder Urothelial Carcinoma	urinary system cancer	28.9187	4.85891	893	0
High	BLCA	Bladder Urothelial Carcinoma	urinary system cancer	29.4757	4.88634	1174	0
High	BLCA	Bladder Urothelial Carcinoma	urinary system cancer	29.6724	4.8959	340	1
High	BLCA	Bladder Urothelial Carcinoma	urinary system cancer	29.6855	4.89654	542	0
High	BLCA	Bladder Urothelial Carcinoma	urinary system cancer	29.759	4.90009	413	1
High	BLCA	Bladder Urothelial Carcinoma	urinary system cancer	29.7724	4.90074	1529	0
High	BLCA	Bladder Urothelial Carcinoma	urinary system cancer	29.9139	4.90756	524	0
High	BLCA	Bladder Urothelial Carcinoma	urinary system cancer	29.927	4.90819	1454	0
High	BLCA	Bladder Urothelial Carcinoma	urinary system cancer	29.9375	4.90869	399	0
High	BLCA	Bladder Urothelial Carcinoma	urinary system cancer	29.9901	4.91122	246	1
High	BLCA	Bladder Urothelial Carcinoma	urinary system cancer	30.1433	4.91854	897	0
High	BLCA	Bladder Urothelial Carcinoma	urinary system cancer	30.2021	4.92135	393	1
High	BLCA	Bladder Urothelial Carcinoma	urinary system cancer	30.7164	4.94563	481	0
High	BLCA	Bladder Urothelial Carcinoma	urinary system cancer	30.822	4.95056	1604	0
High	BLCA	Bladder Urothelial Carcinoma	urinary system cancer	31.5833	4.98565	550	1
High	BLCA	Bladder Urothelial Carcinoma	urinary system cancer	31.6187	4.98726	391	1
High	BLCA	Bladder Urothelial Carcinoma	urinary system cancer	31.6614	4.9892	418	1
High	BLCA	Bladder Urothelial Carcinoma	urinary system cancer	31.8717	4.99872	2964	0
High	BLCA	Bladder Urothelial Carcinoma	urinary system cancer	31.9704	5.00317	455	1
High	BLCA	Bladder Urothelial Carcinoma	urinary system cancer	32.4185	5.02319	495	0
High	BLCA	Bladder Urothelial Carcinoma	urinary system cancer	32.4677	5.02537	57	1
High	BLCA	Bladder Urothelial Carcinoma	urinary system cancer	32.849	5.04216	832	0
High	BLCA	Bladder Urothelial Carcinoma	urinary system cancer	32.8618	5.04272	254	1
High	BLCA	Bladder Urothelial Carcinoma	urinary system cancer	32.9224	5.04537	1561	0
High	BLCA	Bladder Urothelial Carcinoma	urinary system cancer	32.9232	5.04541	536	0
High	BLCA	Bladder Urothelial Carcinoma	urinary system cancer	33.4901	5.06996	547	1
High	BLCA	Bladder Urothelial Carcinoma	urinary system cancer	33.6974	5.07884	593	1
High	BLCA	Bladder Urothelial Carcinoma	urinary system cancer	33.729	5.08019	356	1
High	BLCA	Bladder Urothelial Carcinoma	urinary system cancer	34.2945	5.10411	562	0
High	BLCA	Bladder Urothelial Carcinoma	urinary system cancer	34.8883	5.1288	251	1
High	BLCA	Bladder Urothelial Carcinoma	urinary system cancer	35.0848	5.13688	615	1
High	BLCA	Bladder Urothelial Carcinoma	urinary system cancer	35.2926	5.14538	572	0
High	BLCA	Bladder Urothelial Carcinoma	urinary system cancer	35.736	5.16334	578	0
High	BLCA	Bladder Urothelial Carcinoma	urinary system cancer	35.8295	5.1671	370	1
High	BLCA	Bladder Urothelial Carcinoma	urinary system cancer	35.8311	5.16716	95	0
High	BLCA	Bladder Urothelial Carcinoma	urinary system cancer	35.8541	5.16808	1912	0
High	BLCA	Bladder Urothelial Carcinoma	urinary system cancer	36.1718	5.18078	1714	0
High	BLCA	Bladder Urothelial Carcinoma	urinary system cancer	36.1761	5.18095	573	0
High	BLCA	Bladder Urothelial Carcinoma	urinary system cancer	36.4212	5.19066	2009	0
High	BLCA	Bladder Urothelial Carcinoma	urinary system cancer	36.753	5.20371	1952	0
High	BLCA	Bladder Urothelial Carcinoma	urinary system cancer	37.1799	5.22033	182	1
High	BLCA	Bladder Urothelial Carcinoma	urinary system cancer	37.3088	5.22531	1522	0
High	BLCA	Bladder Urothelial Carcinoma	urinary system cancer	37.6069	5.23676	68	1
High	BLCA	Bladder Urothelial Carcinoma	urinary system cancer	37.6099	5.23687	1326	0
High	BLCA	Bladder Urothelial Carcinoma	urinary system cancer	38.3243	5.26395	56	1
High	BLCA	Bladder Urothelial Carcinoma	urinary system cancer	38.4157	5.26737	699	0
High	BLCA	Bladder Urothelial Carcinoma	urinary system cancer	38.527	5.27154	129	0
High	BLCA	Bladder Urothelial Carcinoma	urinary system cancer	38.689	5.27758	795	1
High	BLCA	Bladder Urothelial Carcinoma	urinary system cancer	38.911	5.28581	522	0
High	BLCA	Bladder Urothelial Carcinoma	urinary system cancer	39.2041	5.29661	254	1
High	BLCA	Bladder Urothelial Carcinoma	urinary system cancer	39.2551	5.29848	2868	0
High	BLCA	Bladder Urothelial Carcinoma	urinary system cancer	39.7421	5.31622	832	0
High	BLCA	Bladder Urothelial Carcinoma	urinary system cancer	39.8853	5.3214	415	1
High	BLCA	Bladder Urothelial Carcinoma	urinary system cancer	40.1275	5.33011	508	1
High	BLCA	Bladder Urothelial Carcinoma	urinary system cancer	40.17	5.33163	223	1
High	BLCA	Bladder Urothelial Carcinoma	urinary system cancer	40.2596	5.33484	237	1
High	BLCA	Bladder Urothelial Carcinoma	urinary system cancer	40.8741	5.35664	251	0
High	BLCA	Bladder Urothelial Carcinoma	urinary system cancer	41.2023	5.36815	1003	0
High	BLCA	Bladder Urothelial Carcinoma	urinary system cancer	41.3292	5.37258	758	0
High	BLCA	Bladder Urothelial Carcinoma	urinary system cancer	41.4609	5.37715	1830	0
High	BLCA	Bladder Urothelial Carcinoma	urinary system cancer	41.523	5.37931	1708	0
High	BLCA	Bladder Urothelial Carcinoma	urinary system cancer	42.0327	5.39687	842	0
High	BLCA	Bladder Urothelial Carcinoma	urinary system cancer	42.7096	5.41986	680	1
High	BLCA	Bladder Urothelial Carcinoma	urinary system cancer	42.7661	5.42177	330	0
High	BLCA	Bladder Urothelial Carcinoma	urinary system cancer	43.0647	5.43178	3183	1
High	BLCA	Bladder Urothelial Carcinoma	urinary system cancer	43.3458	5.44114	469	0
High	BLCA	Bladder Urothelial Carcinoma	urinary system cancer	44.4638	5.4778	293	0
High	BLCA	Bladder Urothelial Carcinoma	urinary system cancer	44.5199	5.47962	2024	0
High	BLCA	Bladder Urothelial Carcinoma	urinary system cancer	44.8445	5.49007	1348	1
High	BLCA	Bladder Urothelial Carcinoma	urinary system cancer	45.1879	5.50105	149	1
High	BLCA	Bladder Urothelial Carcinoma	urinary system cancer	45.363	5.50662	1639	0
High	BLCA	Bladder Urothelial Carcinoma	urinary system cancer	45.6489	5.51567	416	0
High	BLCA	Bladder Urothelial Carcinoma	urinary system cancer	46.1247	5.53059	415	0
High	BLCA	Bladder Urothelial Carcinoma	urinary system cancer	46.383	5.53863	783	0
High	BLCA	Bladder Urothelial Carcinoma	urinary system cancer	46.9218	5.55526	467	1
High	BLCA	Bladder Urothelial Carcinoma	urinary system cancer	46.9601	5.55643	2293	0
High	BLCA	Bladder Urothelial Carcinoma	urinary system cancer	47.7791	5.58132	642	0
High	BLCA	Bladder Urothelial Carcinoma	urinary system cancer	47.932	5.58592	385	1
High	BLCA	Bladder Urothelial Carcinoma	urinary system cancer	48.2627	5.59582	62	1
High	BLCA	Bladder Urothelial Carcinoma	urinary system cancer	48.2653	5.5959	2020	0
High	BLCA	Bladder Urothelial Carcinoma	urinary system cancer	48.6097	5.60614	173	1
High	BLCA	Bladder Urothelial Carcinoma	urinary system cancer	48.8237	5.61246	69	1
High	BLCA	Bladder Urothelial Carcinoma	urinary system cancer	48.8327	5.61273	455	1
High	BLCA	Bladder Urothelial Carcinoma	urinary system cancer	48.9997	5.61764	484	0
High	BLCA	Bladder Urothelial Carcinoma	urinary system cancer	49.1505	5.62207	384	0
High	BLCA	Bladder Urothelial Carcinoma	urinary system cancer	49.2327	5.62447	76	1
High	BLCA	Bladder Urothelial Carcinoma	urinary system cancer	49.4037	5.62946	690	1
High	BLCA	Bladder Urothelial Carcinoma	urinary system cancer	49.6606	5.63693	1582	0
High	BLCA	Bladder Urothelial Carcinoma	urinary system cancer	50.5568	5.66268	88	1
High	BLCA	Bladder Urothelial Carcinoma	urinary system cancer	50.8186	5.67012	906	0
High	BLCA	Bladder Urothelial Carcinoma	urinary system cancer	51.1054	5.67822	386	1
High	BLCA	Bladder Urothelial Carcinoma	urinary system cancer	51.1987	5.68085	618	0
High	BLCA	Bladder Urothelial Carcinoma	urinary system cancer	51.9678	5.70232	68	0
High	BLCA	Bladder Urothelial Carcinoma	urinary system cancer	52.1429	5.70716	213	1
High	BLCA	Bladder Urothelial Carcinoma	urinary system cancer	52.3747	5.71355	495	1
High	BLCA	Bladder Urothelial Carcinoma	urinary system cancer	52.5074	5.71719	2703	0
High	BLCA	Bladder Urothelial Carcinoma	urinary system cancer	53.2082	5.73629	460	0
High	BLCA	Bladder Urothelial Carcinoma	urinary system cancer	53.768	5.75136	1367	1
High	BLCA	Bladder Urothelial Carcinoma	urinary system cancer	53.7893	5.75193	3011	0
High	BLCA	Bladder Urothelial Carcinoma	urinary system cancer	54.4224	5.76878	106	1
High	BLCA	Bladder Urothelial Carcinoma	urinary system cancer	55.0043	5.78409	477	0
High	BLCA	Bladder Urothelial Carcinoma	urinary system cancer	55.7591	5.80372	5041	0
High	BLCA	Bladder Urothelial Carcinoma	urinary system cancer	56.6676	5.827	93	1
High	BLCA	Bladder Urothelial Carcinoma	urinary system cancer	56.853	5.8317	369	0
High	BLCA	Bladder Urothelial Carcinoma	urinary system cancer	57.4244	5.8461	437	1
High	BLCA	Bladder Urothelial Carcinoma	urinary system cancer	58.0803	5.86246	719	1
High	BLCA	Bladder Urothelial Carcinoma	urinary system cancer	58.0956	5.86284	706	1
High	BLCA	Bladder Urothelial Carcinoma	urinary system cancer	58.1801	5.86493	370	1
High	BLCA	Bladder Urothelial Carcinoma	urinary system cancer	58.7916	5.87999	649	0
High	BLCA	Bladder Urothelial Carcinoma	urinary system cancer	59.4156	5.8952	154	1
High	BLCA	Bladder Urothelial Carcinoma	urinary system cancer	59.4293	5.89553	2380	0
High	BLCA	Bladder Urothelial Carcinoma	urinary system cancer	59.704	5.90217	696	1
High	BLCA	Bladder Urothelial Carcinoma	urinary system cancer	60.7962	5.92828	388	1
High	BLCA	Bladder Urothelial Carcinoma	urinary system cancer	61.1157	5.93583	630	1
High	BLCA	Bladder Urothelial Carcinoma	urinary system cancer	61.525	5.94544	311	1
High	BLCA	Bladder Urothelial Carcinoma	urinary system cancer	62.1422	5.95982	250	1
High	BLCA	Bladder Urothelial Carcinoma	urinary system cancer	63.277	5.98589	1370	0
High	BLCA	Bladder Urothelial Carcinoma	urinary system cancer	64.2111	6.007	1004	1
High	BLCA	Bladder Urothelial Carcinoma	urinary system cancer	64.8608	6.0215	216	1
High	BLCA	Bladder Urothelial Carcinoma	urinary system cancer	65.1079	6.02697	415	0
High	BLCA	Bladder Urothelial Carcinoma	urinary system cancer	65.1323	6.02751	205	1
High	BLCA	Bladder Urothelial Carcinoma	urinary system cancer	65.1874	6.02873	1761	0
High	BLCA	Bladder Urothelial Carcinoma	urinary system cancer	67.0747	6.06985	394	0
High	BLCA	Bladder Urothelial Carcinoma	urinary system cancer	67.9408	6.08833	382	0
High	BLCA	Bladder Urothelial Carcinoma	urinary system cancer	68.3515	6.09701	3817	0
High	BLCA	Bladder Urothelial Carcinoma	urinary system cancer	68.6324	6.10292	851	0
High	BLCA	Bladder Urothelial Carcinoma	urinary system cancer	70.0564	6.1325	154	1
High	BLCA	Bladder Urothelial Carcinoma	urinary system cancer	70.3676	6.13889	385	1
High	BLCA	Bladder Urothelial Carcinoma	urinary system cancer	70.4281	6.14013	813	0
High	BLCA	Bladder Urothelial Carcinoma	urinary system cancer	70.5691	6.14301	119	0
High	BLCA	Bladder Urothelial Carcinoma	urinary system cancer	71.348	6.15882	648	0
High	BLCA	Bladder Urothelial Carcinoma	urinary system cancer	71.6529	6.16497	2352	0
High	BLCA	Bladder Urothelial Carcinoma	urinary system cancer	71.8091	6.1681	303	1
High	BLCA	Bladder Urothelial Carcinoma	urinary system cancer	71.8424	6.16877	492	1
High	BLCA	Bladder Urothelial Carcinoma	urinary system cancer	73.104	6.19385	55	0
High	BLCA	Bladder Urothelial Carcinoma	urinary system cancer	73.613	6.20385	560	0
High	BLCA	Bladder Urothelial Carcinoma	urinary system cancer	74.0997	6.21334	623	1
High	BLCA	Bladder Urothelial Carcinoma	urinary system cancer	74.1739	6.21478	168	1
High	BLCA	Bladder Urothelial Carcinoma	urinary system cancer	74.4512	6.22016	163	1
High	BLCA	Bladder Urothelial Carcinoma	urinary system cancer	74.7049	6.22506	610	0
High	BLCA	Bladder Urothelial Carcinoma	urinary system cancer	74.9094	6.229	389	0
High	BLCA	Bladder Urothelial Carcinoma	urinary system cancer	75.9839	6.24952	1556	1
High	BLCA	Bladder Urothelial Carcinoma	urinary system cancer	76.575	6.26068	328	1
High	BLCA	Bladder Urothelial Carcinoma	urinary system cancer	77.8924	6.28526	1869	1
High	BLCA	Bladder Urothelial Carcinoma	urinary system cancer	78.0545	6.28826	778	1
High	BLCA	Bladder Urothelial Carcinoma	urinary system cancer	78.9105	6.30397	2828	1
High	BLCA	Bladder Urothelial Carcinoma	urinary system cancer	78.9261	6.30426	122	1
High	BLCA	Bladder Urothelial Carcinoma	urinary system cancer	78.9636	6.30494	400	1
High	BLCA	Bladder Urothelial Carcinoma	urinary system cancer	80.009	6.32389	232	1
High	BLCA	Bladder Urothelial Carcinoma	urinary system cancer	80.4855	6.33245	99	1
High	BLCA	Bladder Urothelial Carcinoma	urinary system cancer	81.6099	6.35244	887	0
High	BLCA	Bladder Urothelial Carcinoma	urinary system cancer	82.6668	6.37098	873	0
High	BLCA	Bladder Urothelial Carcinoma	urinary system cancer	84.6501	6.40514	646	0
High	BLCA	Bladder Urothelial Carcinoma	urinary system cancer	84.9745	6.41065	187	0
High	BLCA	Bladder Urothelial Carcinoma	urinary system cancer	85.521	6.41989	899	0
High	BLCA	Bladder Urothelial Carcinoma	urinary system cancer	86.1772	6.43091	842	0
High	BLCA	Bladder Urothelial Carcinoma	urinary system cancer	86.5289	6.43678	1806	0
High	BLCA	Bladder Urothelial Carcinoma	urinary system cancer	87.4659	6.4523	460	1
High	BLCA	Bladder Urothelial Carcinoma	urinary system cancer	90.9839	6.50912	64	0
High	BLCA	Bladder Urothelial Carcinoma	urinary system cancer	91.2891	6.51395	1845	0
High	BLCA	Bladder Urothelial Carcinoma	urinary system cancer	92.2587	6.52918	64	0
High	BLCA	Bladder Urothelial Carcinoma	urinary system cancer	94.5622	6.56472	2109	0
High	BLCA	Bladder Urothelial Carcinoma	urinary system cancer	95.1138	6.5731	20	1
High	BLCA	Bladder Urothelial Carcinoma	urinary system cancer	95.6526	6.58124	1115	0
High	BLCA	Bladder Urothelial Carcinoma	urinary system cancer	98.3197	6.62088	28	0
High	BLCA	Bladder Urothelial Carcinoma	urinary system cancer	99.4974	6.63804	466	0
High	BLCA	Bladder Urothelial Carcinoma	urinary system cancer	100.938	6.65875	1792	0
High	BLCA	Bladder Urothelial Carcinoma	urinary system cancer	106.276	6.73304	272	1
High	BLCA	Bladder Urothelial Carcinoma	urinary system cancer	107.329	6.74724	685	1
High	BLCA	Bladder Urothelial Carcinoma	urinary system cancer	107.366	6.74774	1947	0
High	BLCA	Bladder Urothelial Carcinoma	urinary system cancer	108.581	6.76396	433	0
High	BLCA	Bladder Urothelial Carcinoma	urinary system cancer	109.169	6.77175	274	1
High	BLCA	Bladder Urothelial Carcinoma	urinary system cancer	111.198	6.79828	1971	1
High	BLCA	Bladder Urothelial Carcinoma	urinary system cancer	111.55	6.80284	2656	0
High	BLCA	Bladder Urothelial Carcinoma	urinary system cancer	111.701	6.80479	859	1
High	BLCA	Bladder Urothelial Carcinoma	urinary system cancer	111.782	6.80584	503	0
High	BLCA	Bladder Urothelial Carcinoma	urinary system cancer	114.923	6.84577	261	1
High	BLCA	Bladder Urothelial Carcinoma	urinary system cancer	115.241	6.84976	56	1
High	BLCA	Bladder Urothelial Carcinoma	urinary system cancer	115.89	6.85785	474	1
High	BLCA	Bladder Urothelial Carcinoma	urinary system cancer	118.616	6.89137	540	0
High	BLCA	Bladder Urothelial Carcinoma	urinary system cancer	118.711	6.89252	1804	1
High	BLCA	Bladder Urothelial Carcinoma	urinary system cancer	120.905	6.91892	131	1
High	BLCA	Bladder Urothelial Carcinoma	urinary system cancer	123.519	6.94975	248	1
High	BLCA	Bladder Urothelial Carcinoma	urinary system cancer	124.387	6.95985	253	1
High	BLCA	Bladder Urothelial Carcinoma	urinary system cancer	125.049	6.9675	406	1
High	BLCA	Bladder Urothelial Carcinoma	urinary system cancer	126.038	6.97886	259	1
High	BLCA	Bladder Urothelial Carcinoma	urinary system cancer	126.472	6.98382	1884	0
High	BLCA	Bladder Urothelial Carcinoma	urinary system cancer	131.407	7.039	377	0
High	BLCA	Bladder Urothelial Carcinoma	urinary system cancer	133.42	7.06091	507	0
High	BLCA	Bladder Urothelial Carcinoma	urinary system cancer	134.779	7.07553	491	0
High	BLCA	Bladder Urothelial Carcinoma	urinary system cancer	136.04	7.08894	1670	1
High	BLCA	Bladder Urothelial Carcinoma	urinary system cancer	142.674	7.15759	864	0
High	BLCA	Bladder Urothelial Carcinoma	urinary system cancer	143.905	7.16997	633	0
High	BLCA	Bladder Urothelial Carcinoma	urinary system cancer	144.647	7.17739	428	0
High	BLCA	Bladder Urothelial Carcinoma	urinary system cancer	155.418	7.28093	128	1
High	BLCA	Bladder Urothelial Carcinoma	urinary system cancer	156.945	7.29503	640	0
High	BLCA	Bladder Urothelial Carcinoma	urinary system cancer	157.675	7.30173	408	1
High	BLCA	Bladder Urothelial Carcinoma	urinary system cancer	160.084	7.32359	2954	1
High	BLCA	Bladder Urothelial Carcinoma	urinary system cancer	165.116	7.36821	1108	0
High	BLCA	Bladder Urothelial Carcinoma	urinary system cancer	170.154	7.41154	2139	0
High	BLCA	Bladder Urothelial Carcinoma	urinary system cancer	173.738	7.4416	428	0
High	BLCA	Bladder Urothelial Carcinoma	urinary system cancer	178.284	7.47884	1455	0
High	BLCA	Bladder Urothelial Carcinoma	urinary system cancer	178.572	7.48117	206	1
High	BLCA	Bladder Urothelial Carcinoma	urinary system cancer	187.344	7.55032	974	1
High	BLCA	Bladder Urothelial Carcinoma	urinary system cancer	188.674	7.56052	278	1
High	BLCA	Bladder Urothelial Carcinoma	urinary system cancer	196.83	7.62154	590	1
High	BLCA	Bladder Urothelial Carcinoma	urinary system cancer	204.083	7.67372	220	1
High	BLCA	Bladder Urothelial Carcinoma	urinary system cancer	208.616	7.7054	734	1
High	BLCA	Bladder Urothelial Carcinoma	urinary system cancer	219.945	7.78165	232	1
High	BLCA	Bladder Urothelial Carcinoma	urinary system cancer	221.434	7.79138	413	1
High	BLCA	Bladder Urothelial Carcinoma	urinary system cancer	221.615	7.79256	1460	0
High	BLCA	Bladder Urothelial Carcinoma	urinary system cancer	223.176	7.80269	795	1
High	BLCA	Bladder Urothelial Carcinoma	urinary system cancer	233.527	7.86806	168	1
High	BLCA	Bladder Urothelial Carcinoma	urinary system cancer	234.455	7.87378	819	1
High	BLCA	Bladder Urothelial Carcinoma	urinary system cancer	238.722	7.89979	370	0
High	BLCA	Bladder Urothelial Carcinoma	urinary system cancer	241.833	7.91847	321	1
High	BLCA	Bladder Urothelial Carcinoma	urinary system cancer	250.43	7.96884	344	1
High	BLCA	Bladder Urothelial Carcinoma	urinary system cancer	258.375	8.01388	1048	0
High	BLCA	Bladder Urothelial Carcinoma	urinary system cancer	259.335	8.01923	90	1
High	BLCA	Bladder Urothelial Carcinoma	urinary system cancer	259.846	8.02207	510	1
High	BLCA	Bladder Urothelial Carcinoma	urinary system cancer	263.293	8.04107	480	0
High	BLCA	Bladder Urothelial Carcinoma	urinary system cancer	270.892	8.08211	2027	0
High	BLCA	Bladder Urothelial Carcinoma	urinary system cancer	279.726	8.12838	575	1
High	BLCA	Bladder Urothelial Carcinoma	urinary system cancer	280.221	8.13094	789	0
High	BLCA	Bladder Urothelial Carcinoma	urinary system cancer	301.744	8.23766	372	0
High	BLCA	Bladder Urothelial Carcinoma	urinary system cancer	304.442	8.2505	344	1
High	BLCA	Bladder Urothelial Carcinoma	urinary system cancer	332.031	8.37561	1005	1
High	BLCA	Bladder Urothelial Carcinoma	urinary system cancer	332.467	8.3775	588	0
High	BLCA	Bladder Urothelial Carcinoma	urinary system cancer	420.446	8.71612	582	0
High	BLCA	Bladder Urothelial Carcinoma	urinary system cancer	472.595	8.88476	59	0
Low	BRCA	Breast Invasive Carcinoma	reproductive organ cancer	0.1821	-1.82572	2136	0
Low	BRCA	Breast Invasive Carcinoma	reproductive organ cancer	0.2193	-1.64702	718	0
Low	BRCA	Breast Invasive Carcinoma	reproductive organ cancer	0.2792	-1.39897	200	0
Low	BRCA	Breast Invasive Carcinoma	reproductive organ cancer	0.2832	-1.38383	1247	0
Low	BRCA	Breast Invasive Carcinoma	reproductive organ cancer	0.3097	-1.28736	250	0
Low	BRCA	Breast Invasive Carcinoma	reproductive organ cancer	0.3506	-1.15008	1224	0
Low	BRCA	Breast Invasive Carcinoma	reproductive organ cancer	0.5091	-0.715249	1449	0
Low	BRCA	Breast Invasive Carcinoma	reproductive organ cancer	0.5691	-0.579706	501	0
Low	BRCA	Breast Invasive Carcinoma	reproductive organ cancer	0.6395	-0.435378	163	0
Low	BRCA	Breast Invasive Carcinoma	reproductive organ cancer	0.6646	-0.387223	5062	0
Low	BRCA	Breast Invasive Carcinoma	reproductive organ cancer	0.6663	-0.384019	718	0
Low	BRCA	Breast Invasive Carcinoma	reproductive organ cancer	0.7797	-0.184916	546	0
Low	BRCA	Breast Invasive Carcinoma	reproductive organ cancer	0.7829	-0.179678	1072	1
Low	BRCA	Breast Invasive Carcinoma	reproductive organ cancer	0.8098	-0.136379	461	0
Low	BRCA	Breast Invasive Carcinoma	reproductive organ cancer	0.8275	-0.108581	1007	0
Low	BRCA	Breast Invasive Carcinoma	reproductive organ cancer	0.8847	-0.0222438	2486	0
Low	BRCA	Breast Invasive Carcinoma	reproductive organ cancer	0.8966	-0.00491352	1467	0
Low	BRCA	Breast Invasive Carcinoma	reproductive organ cancer	0.9665	0.092884	1124	0
Low	BRCA	Breast Invasive Carcinoma	reproductive organ cancer	0.9954	0.131458	1007	0
Low	BRCA	Breast Invasive Carcinoma	reproductive organ cancer	1.0749	0.232538	1139	0
Low	BRCA	Breast Invasive Carcinoma	reproductive organ cancer	1.1564	0.329296	1692	0
Low	BRCA	Breast Invasive Carcinoma	reproductive organ cancer	1.2008	0.379399	1569	0
Low	BRCA	Breast Invasive Carcinoma	reproductive organ cancer	1.2181	0.39846	1007	0
Low	BRCA	Breast Invasive Carcinoma	reproductive organ cancer	1.224	0.404903	1417	0
Low	BRCA	Breast Invasive Carcinoma	reproductive organ cancer	1.2315	0.413052	275	0
Low	BRCA	Breast Invasive Carcinoma	reproductive organ cancer	1.2319	0.413486	1673	1
Low	BRCA	Breast Invasive Carcinoma	reproductive organ cancer	1.2835	0.468323	34	0
Low	BRCA	Breast Invasive Carcinoma	reproductive organ cancer	1.2941	0.479334	457	0
Low	BRCA	Breast Invasive Carcinoma	reproductive organ cancer	1.2959	0.481196	614	1
Low	BRCA	Breast Invasive Carcinoma	reproductive organ cancer	1.3487	0.534759	734	0
Low	BRCA	Breast Invasive Carcinoma	reproductive organ cancer	1.3536	0.53963	2798	1
Low	BRCA	Breast Invasive Carcinoma	reproductive organ cancer	1.3618	0.547746	554	0
Low	BRCA	Breast Invasive Carcinoma	reproductive organ cancer	1.3944	0.579566	1604	0
Low	BRCA	Breast Invasive Carcinoma	reproductive organ cancer	1.4134	0.597793	792	1
Low	BRCA	Breast Invasive Carcinoma	reproductive organ cancer	1.4385	0.621524	394	0
Low	BRCA	Breast Invasive Carcinoma	reproductive organ cancer	1.4585	0.640158	1009	1
Low	BRCA	Breast Invasive Carcinoma	reproductive organ cancer	1.4964	0.674822	579	0
Low	BRCA	Breast Invasive Carcinoma	reproductive organ cancer	1.5251	0.700528	412	0
Low	BRCA	Breast Invasive Carcinoma	reproductive organ cancer	1.59	0.757023	921	1
Low	BRCA	Breast Invasive Carcinoma	reproductive organ cancer	1.6187	0.781318	1876	0
Low	BRCA	Breast Invasive Carcinoma	reproductive organ cancer	1.6312	0.791772	577	0
Low	BRCA	Breast Invasive Carcinoma	reproductive organ cancer	1.6601	0.815657	1935	0
Low	BRCA	Breast Invasive Carcinoma	reproductive organ cancer	1.7082	0.854554	2763	1
Low	BRCA	Breast Invasive Carcinoma	reproductive organ cancer	1.7293	0.871292	912	0
Low	BRCA	Breast Invasive Carcinoma	reproductive organ cancer	1.7394	0.879235	718	0
Low	BRCA	Breast Invasive Carcinoma	reproductive organ cancer	1.7397	0.879471	503	0
Low	BRCA	Breast Invasive Carcinoma	reproductive organ cancer	1.7445	0.88323	1563	0
Low	BRCA	Breast Invasive Carcinoma	reproductive organ cancer	1.7506	0.887993	326	0
Low	BRCA	Breast Invasive Carcinoma	reproductive organ cancer	1.7685	0.901881	577	1
Low	BRCA	Breast Invasive Carcinoma	reproductive organ cancer	1.8467	0.961031	210	0
Low	BRCA	Breast Invasive Carcinoma	reproductive organ cancer	1.8843	0.98863	2534	1
Low	BRCA	Breast Invasive Carcinoma	reproductive organ cancer	1.9334	1.02389	533	0
Low	BRCA	Breast Invasive Carcinoma	reproductive organ cancer	1.9347	1.02482	734	0
Low	BRCA	Breast Invasive Carcinoma	reproductive organ cancer	1.98	1.05658	551	0
Low	BRCA	Breast Invasive Carcinoma	reproductive organ cancer	1.984	1.05936	347	0
Low	BRCA	Breast Invasive Carcinoma	reproductive organ cancer	2.0104	1.07752	1191	0
Low	BRCA	Breast Invasive Carcinoma	reproductive organ cancer	2.0517	1.10548	1928	0
Low	BRCA	Breast Invasive Carcinoma	reproductive organ cancer	2.0638	1.11357	2240	0
Low	BRCA	Breast Invasive Carcinoma	reproductive organ cancer	2.1	1.1375	752	0
Low	BRCA	Breast Invasive Carcinoma	reproductive organ cancer	2.1167	1.14841	2520	1
Low	BRCA	Breast Invasive Carcinoma	reproductive organ cancer	2.1179	1.14919	1692	0
Low	BRCA	Breast Invasive Carcinoma	reproductive organ cancer	2.1278	1.15562	1781	1
Low	BRCA	Breast Invasive Carcinoma	reproductive organ cancer	2.1299	1.15698	839	0
Low	BRCA	Breast Invasive Carcinoma	reproductive organ cancer	2.1378	1.16208	2041	0
Low	BRCA	Breast Invasive Carcinoma	reproductive organ cancer	2.1773	1.18732	2520	1
Low	BRCA	Breast Invasive Carcinoma	reproductive organ cancer	2.1945	1.19818	365	0
Low	BRCA	Breast Invasive Carcinoma	reproductive organ cancer	2.2116	1.20889	8008	0
Low	BRCA	Breast Invasive Carcinoma	reproductive organ cancer	2.2327	1.222	1920	1
Low	BRCA	Breast Invasive Carcinoma	reproductive organ cancer	2.2968	1.26111	2535	0
Low	BRCA	Breast Invasive Carcinoma	reproductive organ cancer	2.3032	1.26496	767	0
Low	BRCA	Breast Invasive Carcinoma	reproductive organ cancer	2.3045	1.26574	3873	1
Low	BRCA	Breast Invasive Carcinoma	reproductive organ cancer	2.3164	1.27286	3307	0
Low	BRCA	Breast Invasive Carcinoma	reproductive organ cancer	2.3237	1.27721	1051	0
Low	BRCA	Breast Invasive Carcinoma	reproductive organ cancer	2.3347	1.28374	881	0
Low	BRCA	Breast Invasive Carcinoma	reproductive organ cancer	2.3428	1.28854	414	0
Low	BRCA	Breast Invasive Carcinoma	reproductive organ cancer	2.3437	1.28907	404	0
Low	BRCA	Breast Invasive Carcinoma	reproductive organ cancer	2.3607	1.29907	726	0
Low	BRCA	Breast Invasive Carcinoma	reproductive organ cancer	2.3612	1.29936	2207	1
Low	BRCA	Breast Invasive Carcinoma	reproductive organ cancer	2.371	1.3051	1437	0
Low	BRCA	Breast Invasive Carcinoma	reproductive organ cancer	2.3748	1.30731	336	0
Low	BRCA	Breast Invasive Carcinoma	reproductive organ cancer	2.3778	1.30906	1208	0
Low	BRCA	Breast Invasive Carcinoma	reproductive organ cancer	2.3862	1.31394	3126	1
Low	BRCA	Breast Invasive Carcinoma	reproductive organ cancer	2.4008	1.32239	49	0
Low	BRCA	Breast Invasive Carcinoma	reproductive organ cancer	2.4196	1.33319	1119	0
Low	BRCA	Breast Invasive Carcinoma	reproductive organ cancer	2.4206	1.33377	2632	0
Low	BRCA	Breast Invasive Carcinoma	reproductive organ cancer	2.4266	1.3372	426	0
Low	BRCA	Breast Invasive Carcinoma	reproductive organ cancer	2.4644	1.35862	447	0
Low	BRCA	Breast Invasive Carcinoma	reproductive organ cancer	2.4651	1.35902	1613	0
Low	BRCA	Breast Invasive Carcinoma	reproductive organ cancer	2.4673	1.36025	627	0
Low	BRCA	Breast Invasive Carcinoma	reproductive organ cancer	2.4735	1.36373	516	0
Low	BRCA	Breast Invasive Carcinoma	reproductive organ cancer	2.5034	1.3804	1900	1
Low	BRCA	Breast Invasive Carcinoma	reproductive organ cancer	2.5122	1.38527	785	1
Low	BRCA	Breast Invasive Carcinoma	reproductive organ cancer	2.53	1.39506	683	0
Low	BRCA	Breast Invasive Carcinoma	reproductive organ cancer	2.5408	1.40098	959	1
Low	BRCA	Breast Invasive Carcinoma	reproductive organ cancer	2.5468	1.40425	402	0
Low	BRCA	Breast Invasive Carcinoma	reproductive organ cancer	2.5685	1.41603	975	0
Low	BRCA	Breast Invasive Carcinoma	reproductive organ cancer	2.5884	1.42675	1449	0
Low	BRCA	Breast Invasive Carcinoma	reproductive organ cancer	2.592	1.42868	1477	0
Low	BRCA	Breast Invasive Carcinoma	reproductive organ cancer	2.6104	1.43851	860	0
Low	BRCA	Breast Invasive Carcinoma	reproductive organ cancer	2.6157	1.44132	635	0
Low	BRCA	Breast Invasive Carcinoma	reproductive organ cancer	2.6342	1.45112	31	0
Low	BRCA	Breast Invasive Carcinoma	reproductive organ cancer	2.6449	1.45675	463	0
Low	BRCA	Breast Invasive Carcinoma	reproductive organ cancer	2.6477	1.45822	348	0
Low	BRCA	Breast Invasive Carcinoma	reproductive organ cancer	2.6515	1.46022	747	0
Low	BRCA	Breast Invasive Carcinoma	reproductive organ cancer	2.6534	1.46121	616	0
Low	BRCA	Breast Invasive Carcinoma	reproductive organ cancer	2.6618	1.46561	1165	0
Low	BRCA	Breast Invasive Carcinoma	reproductive organ cancer	2.6679	1.46879	499	0
Low	BRCA	Breast Invasive Carcinoma	reproductive organ cancer	2.6979	1.48434	3004	0
Low	BRCA	Breast Invasive Carcinoma	reproductive organ cancer	2.7152	1.49324	1800	0
Low	BRCA	Breast Invasive Carcinoma	reproductive organ cancer	2.7352	1.50345	1474	0
Low	BRCA	Breast Invasive Carcinoma	reproductive organ cancer	2.7417	1.50675	943	0
Low	BRCA	Breast Invasive Carcinoma	reproductive organ cancer	2.7417	1.50675	630	0
Low	BRCA	Breast Invasive Carcinoma	reproductive organ cancer	2.7556	1.51379	792	0
Low	BRCA	Breast Invasive Carcinoma	reproductive organ cancer	2.7676	1.51984	677	0
Low	BRCA	Breast Invasive Carcinoma	reproductive organ cancer	2.7718	1.52196	365	0
Low	BRCA	Breast Invasive Carcinoma	reproductive organ cancer	2.7963	1.53421	762	0
Low	BRCA	Breast Invasive Carcinoma	reproductive organ cancer	2.8022	1.53715	954	0
Low	BRCA	Breast Invasive Carcinoma	reproductive organ cancer	2.8408	1.55621	554	0
Low	BRCA	Breast Invasive Carcinoma	reproductive organ cancer	2.8789	1.57478	568	0
Low	BRCA	Breast Invasive Carcinoma	reproductive organ cancer	2.8856	1.57802	675	0
Low	BRCA	Breast Invasive Carcinoma	reproductive organ cancer	2.8927	1.58145	1185	0
Low	BRCA	Breast Invasive Carcinoma	reproductive organ cancer	2.9196	1.59436	472	0
Low	BRCA	Breast Invasive Carcinoma	reproductive organ cancer	2.9276	1.59817	476	0
Low	BRCA	Breast Invasive Carcinoma	reproductive organ cancer	2.95	1.60881	878	0
Low	BRCA	Breast Invasive Carcinoma	reproductive organ cancer	2.9726	1.61946	3945	1
Low	BRCA	Breast Invasive Carcinoma	reproductive organ cancer	2.9732	1.61974	496	0
Low	BRCA	Breast Invasive Carcinoma	reproductive organ cancer	2.9782	1.62209	2442	0
Low	BRCA	Breast Invasive Carcinoma	reproductive organ cancer	2.9887	1.627	3262	1
Low	BRCA	Breast Invasive Carcinoma	reproductive organ cancer	2.9925	1.62877	2965	1
Low	BRCA	Breast Invasive Carcinoma	reproductive organ cancer	3.0001	1.63231	2192	1
Low	BRCA	Breast Invasive Carcinoma	reproductive organ cancer	3.0336	1.64782	2612	0
Low	BRCA	Breast Invasive Carcinoma	reproductive organ cancer	3.0438	1.65251	1286	1
Low	BRCA	Breast Invasive Carcinoma	reproductive organ cancer	3.0834	1.67057	1203	0
Low	BRCA	Breast Invasive Carcinoma	reproductive organ cancer	3.0884	1.67283	476	0
Low	BRCA	Breast Invasive Carcinoma	reproductive organ cancer	3.1054	1.6805	765	0
Low	BRCA	Breast Invasive Carcinoma	reproductive organ cancer	3.1173	1.68585	529	0
Low	BRCA	Breast Invasive Carcinoma	reproductive organ cancer	3.123	1.6884	2707	0
Low	BRCA	Breast Invasive Carcinoma	reproductive organ cancer	3.1615	1.70554	1000	0
Low	BRCA	Breast Invasive Carcinoma	reproductive organ cancer	3.1627	1.70607	1347	0
Low	BRCA	Breast Invasive Carcinoma	reproductive organ cancer	3.1638	1.70655	1692	1
Low	BRCA	Breast Invasive Carcinoma	reproductive organ cancer	3.1802	1.71378	1887	0
Low	BRCA	Breast Invasive Carcinoma	reproductive organ cancer	3.1834	1.71519	659	0
Low	BRCA	Breast Invasive Carcinoma	reproductive organ cancer	3.1842	1.71554	2653	0
Low	BRCA	Breast Invasive Carcinoma	reproductive organ cancer	3.1964	1.72089	3926	1
Low	BRCA	Breast Invasive Carcinoma	reproductive organ cancer	3.2058	1.725	482	0
Low	BRCA	Breast Invasive Carcinoma	reproductive organ cancer	3.2075	1.72574	3202	0
Low	BRCA	Breast Invasive Carcinoma	reproductive organ cancer	3.2077	1.72583	1121	0
Low	BRCA	Breast Invasive Carcinoma	reproductive organ cancer	3.2542	1.74597	5176	0
Low	BRCA	Breast Invasive Carcinoma	reproductive organ cancer	3.2648	1.75052	931	0
Low	BRCA	Breast Invasive Carcinoma	reproductive organ cancer	3.2736	1.75429	375	0
Low	BRCA	Breast Invasive Carcinoma	reproductive organ cancer	3.2894	1.76103	1363	0
Low	BRCA	Breast Invasive Carcinoma	reproductive organ cancer	3.2962	1.76392	952	0
Low	BRCA	Breast Invasive Carcinoma	reproductive organ cancer	3.3184	1.77332	1004	0
Low	BRCA	Breast Invasive Carcinoma	reproductive organ cancer	3.3184	1.77332	1688	1
Low	BRCA	Breast Invasive Carcinoma	reproductive organ cancer	3.3502	1.78668	1142	1
Low	BRCA	Breast Invasive Carcinoma	reproductive organ cancer	3.3728	1.7961	394	0
Low	BRCA	Breast Invasive Carcinoma	reproductive organ cancer	3.3819	1.79987	575	0
Low	BRCA	Breast Invasive Carcinoma	reproductive organ cancer	3.3981	1.80657	504	0
Low	BRCA	Breast Invasive Carcinoma	reproductive organ cancer	3.4234	1.81697	2759	0
Low	BRCA	Breast Invasive Carcinoma	reproductive organ cancer	3.4428	1.82489	1884	1
Low	BRCA	Breast Invasive Carcinoma	reproductive organ cancer	3.4632	1.83317	646	0
Low	BRCA	Breast Invasive Carcinoma	reproductive organ cancer	3.4804	1.84012	1229	0
Low	BRCA	Breast Invasive Carcinoma	reproductive organ cancer	3.4814	1.84052	926	0
Low	BRCA	Breast Invasive Carcinoma	reproductive organ cancer	3.4895	1.84378	865	0
Low	BRCA	Breast Invasive Carcinoma	reproductive organ cancer	3.5151	1.85404	786	1
Low	BRCA	Breast Invasive Carcinoma	reproductive organ cancer	3.5182	1.85527	1919	0
Low	BRCA	Breast Invasive Carcinoma	reproductive organ cancer	3.5242	1.85766	1220	0
Low	BRCA	Breast Invasive Carcinoma	reproductive organ cancer	3.5266	1.85862	381	0
Low	BRCA	Breast Invasive Carcinoma	reproductive organ cancer	3.5286	1.85941	1812	1
Low	BRCA	Breast Invasive Carcinoma	reproductive organ cancer	3.5463	1.86643	1330	0
Low	BRCA	Breast Invasive Carcinoma	reproductive organ cancer	3.5875	1.88264	786	1
Low	BRCA	Breast Invasive Carcinoma	reproductive organ cancer	3.5888	1.88315	675	0
Low	BRCA	Breast Invasive Carcinoma	reproductive organ cancer	3.5905	1.88382	1644	0
Low	BRCA	Breast Invasive Carcinoma	reproductive organ cancer	3.6216	1.89592	4159	0
Low	BRCA	Breast Invasive Carcinoma	reproductive organ cancer	3.6403	1.90315	2381	0
Low	BRCA	Breast Invasive Carcinoma	reproductive organ cancer	3.6424	1.90396	450	0
Low	BRCA	Breast Invasive Carcinoma	reproductive organ cancer	3.6453	1.90508	1270	0
Low	BRCA	Breast Invasive Carcinoma	reproductive organ cancer	3.6555	1.909	471	0
Low	BRCA	Breast Invasive Carcinoma	reproductive organ cancer	3.6577	1.90985	1980	0
Low	BRCA	Breast Invasive Carcinoma	reproductive organ cancer	3.6589	1.91031	707	0
Low	BRCA	Breast Invasive Carcinoma	reproductive organ cancer	3.6797	1.91827	76	0
Low	BRCA	Breast Invasive Carcinoma	reproductive organ cancer	3.6811	1.91881	595	0
Low	BRCA	Breast Invasive Carcinoma	reproductive organ cancer	3.6927	1.92323	577	1
Low	BRCA	Breast Invasive Carcinoma	reproductive organ cancer	3.697	1.92486	1163	0
Low	BRCA	Breast Invasive Carcinoma	reproductive organ cancer	3.6993	1.92573	451	0
Low	BRCA	Breast Invasive Carcinoma	reproductive organ cancer	3.7021	1.9268	2965	1
Low	BRCA	Breast Invasive Carcinoma	reproductive organ cancer	3.7049	1.92786	1614	0
Low	BRCA	Breast Invasive Carcinoma	reproductive organ cancer	3.7117	1.93043	1620	0
Low	BRCA	Breast Invasive Carcinoma	reproductive organ cancer	3.7134	1.93108	3959	1
Low	BRCA	Breast Invasive Carcinoma	reproductive organ cancer	3.7483	1.94422	1926	0
Low	BRCA	Breast Invasive Carcinoma	reproductive organ cancer	3.7699	1.9523	2012	0
Low	BRCA	Breast Invasive Carcinoma	reproductive organ cancer	3.7743	1.95394	2064	0
Low	BRCA	Breast Invasive Carcinoma	reproductive organ cancer	3.7852	1.95799	317	0
Low	BRCA	Breast Invasive Carcinoma	reproductive organ cancer	3.7867	1.95855	2306	0
Low	BRCA	Breast Invasive Carcinoma	reproductive organ cancer	3.8056	1.96554	3669	1
Low	BRCA	Breast Invasive Carcinoma	reproductive organ cancer	3.8362	1.9768	92	0
Low	BRCA	Breast Invasive Carcinoma	reproductive organ cancer	3.8536	1.98317	2403	0
Low	BRCA	Breast Invasive Carcinoma	reproductive organ cancer	3.8635	1.98677	1548	0
Low	BRCA	Breast Invasive Carcinoma	reproductive organ cancer	3.9	2	954	0
Low	BRCA	Breast Invasive Carcinoma	reproductive organ cancer	3.9092	2.00331	1855	0
Low	BRCA	Breast Invasive Carcinoma	reproductive organ cancer	3.9098	2.00353	275	0
Low	BRCA	Breast Invasive Carcinoma	reproductive organ cancer	3.9168	2.00605	574	0
Low	BRCA	Breast Invasive Carcinoma	reproductive organ cancer	3.9388	2.01393	409	0
Low	BRCA	Breast Invasive Carcinoma	reproductive organ cancer	3.9581	2.0208	3247	0
Low	BRCA	Breast Invasive Carcinoma	reproductive organ cancer	3.963	2.02255	1783	0
Low	BRCA	Breast Invasive Carcinoma	reproductive organ cancer	3.9945	2.03369	2190	0
Low	BRCA	Breast Invasive Carcinoma	reproductive organ cancer	4.0268	2.04502	639	0
Low	BRCA	Breast Invasive Carcinoma	reproductive organ cancer	4.0329	2.04715	2184	0
Low	BRCA	Breast Invasive Carcinoma	reproductive organ cancer	4.1112	2.07423	1639	0
Low	BRCA	Breast Invasive Carcinoma	reproductive organ cancer	4.1143	2.07529	1301	0
Low	BRCA	Breast Invasive Carcinoma	reproductive organ cancer	4.1181	2.07659	1174	1
Low	BRCA	Breast Invasive Carcinoma	reproductive organ cancer	4.1361	2.08274	899	0
Low	BRCA	Breast Invasive Carcinoma	reproductive organ cancer	4.1384	2.08352	2136	0
Low	BRCA	Breast Invasive Carcinoma	reproductive organ cancer	4.1454	2.0859	197	1
Low	BRCA	Breast Invasive Carcinoma	reproductive organ cancer	4.1624	2.09167	2965	1
Low	BRCA	Breast Invasive Carcinoma	reproductive organ cancer	4.1753	2.09603	2207	1
Low	BRCA	Breast Invasive Carcinoma	reproductive organ cancer	4.1958	2.10293	1953	0
Low	BRCA	Breast Invasive Carcinoma	reproductive organ cancer	4.196	2.10299	1914	0
Low	BRCA	Breast Invasive Carcinoma	reproductive organ cancer	4.2001	2.10437	552	0
Low	BRCA	Breast Invasive Carcinoma	reproductive organ cancer	4.2379	2.117	3456	0
Low	BRCA	Breast Invasive Carcinoma	reproductive organ cancer	4.2463	2.11979	2866	1
Low	BRCA	Breast Invasive Carcinoma	reproductive organ cancer	4.2575	2.1235	1217	0
Low	BRCA	Breast Invasive Carcinoma	reproductive organ cancer	4.2643	2.12575	987	0
Low	BRCA	Breast Invasive Carcinoma	reproductive organ cancer	4.2765	2.12978	2477	0
Low	BRCA	Breast Invasive Carcinoma	reproductive organ cancer	4.2805	2.1311	714	0
Low	BRCA	Breast Invasive Carcinoma	reproductive organ cancer	4.2863	2.133	1120	0
Low	BRCA	Breast Invasive Carcinoma	reproductive organ cancer	4.2919	2.13485	761	0
Low	BRCA	Breast Invasive Carcinoma	reproductive organ cancer	4.3143	2.14218	991	1
Low	BRCA	Breast Invasive Carcinoma	reproductive organ cancer	4.3723	2.16102	1388	1
Low	BRCA	Breast Invasive Carcinoma	reproductive organ cancer	4.3859	2.1654	1463	0
Low	BRCA	Breast Invasive Carcinoma	reproductive organ cancer	4.4113	2.17354	98	0
Low	BRCA	Breast Invasive Carcinoma	reproductive organ cancer	4.4158	2.17498	2365	0
Low	BRCA	Breast Invasive Carcinoma	reproductive organ cancer	4.4194	2.17613	2372	0
Low	BRCA	Breast Invasive Carcinoma	reproductive organ cancer	4.4197	2.17623	660	0
Low	BRCA	Breast Invasive Carcinoma	reproductive organ cancer	4.4289	2.17916	2255	0
Low	BRCA	Breast Invasive Carcinoma	reproductive organ cancer	4.4406	2.18288	1694	1
Low	BRCA	Breast Invasive Carcinoma	reproductive organ cancer	4.4433	2.18374	336	1
Low	BRCA	Breast Invasive Carcinoma	reproductive organ cancer	4.4577	2.18831	1308	0
Low	BRCA	Breast Invasive Carcinoma	reproductive organ cancer	4.4764	2.19421	912	0
Low	BRCA	Breast Invasive Carcinoma	reproductive organ cancer	4.4939	2.19972	2140	0
Low	BRCA	Breast Invasive Carcinoma	reproductive organ cancer	4.4959	2.20035	1004	1
Low	BRCA	Breast Invasive Carcinoma	reproductive organ cancer	4.5651	2.22191	577	0
Low	BRCA	Breast Invasive Carcinoma	reproductive organ cancer	4.5893	2.22937	759	0
Low	BRCA	Breast Invasive Carcinoma	reproductive organ cancer	4.6001	2.23269	3035	0
Low	BRCA	Breast Invasive Carcinoma	reproductive organ cancer	4.6153	2.23735	1556	1
Low	BRCA	Breast Invasive Carcinoma	reproductive organ cancer	4.6323	2.24254	627	0
Low	BRCA	Breast Invasive Carcinoma	reproductive organ cancer	4.6587	2.25057	2403	0
Low	BRCA	Breast Invasive Carcinoma	reproductive organ cancer	4.6707	2.2542	403	0
Low	BRCA	Breast Invasive Carcinoma	reproductive organ cancer	4.6707	2.2542	271	0
Low	BRCA	Breast Invasive Carcinoma	reproductive organ cancer	4.6752	2.25556	575	0
Low	BRCA	Breast Invasive Carcinoma	reproductive organ cancer	4.6833	2.25801	1079	0
Low	BRCA	Breast Invasive Carcinoma	reproductive organ cancer	4.6905	2.26018	622	0
Low	BRCA	Breast Invasive Carcinoma	reproductive organ cancer	4.6942	2.26129	1266	0
Low	BRCA	Breast Invasive Carcinoma	reproductive organ cancer	4.705	2.26454	698	0
Low	BRCA	Breast Invasive Carcinoma	reproductive organ cancer	4.7312	2.27238	365	0
Low	BRCA	Breast Invasive Carcinoma	reproductive organ cancer	4.7358	2.27375	470	0
Low	BRCA	Breast Invasive Carcinoma	reproductive organ cancer	4.7377	2.27432	365	1
Low	BRCA	Breast Invasive Carcinoma	reproductive organ cancer	4.7394	2.27483	3472	1
Low	BRCA	Breast Invasive Carcinoma	reproductive organ cancer	4.7497	2.2779	1035	0
Low	BRCA	Breast Invasive Carcinoma	reproductive organ cancer	4.7614	2.28137	3276	0
Low	BRCA	Breast Invasive Carcinoma	reproductive organ cancer	4.7751	2.28543	811	1
Low	BRCA	Breast Invasive Carcinoma	reproductive organ cancer	4.7793	2.28667	1001	0
Low	BRCA	Breast Invasive Carcinoma	reproductive organ cancer	4.7946	2.29119	218	0
Low	BRCA	Breast Invasive Carcinoma	reproductive organ cancer	4.8224	2.29936	648	0
Low	BRCA	Breast Invasive Carcinoma	reproductive organ cancer	4.827	2.30071	2559	0
Low	BRCA	Breast Invasive Carcinoma	reproductive organ cancer	4.8459	2.30623	1186	0
Low	BRCA	Breast Invasive Carcinoma	reproductive organ cancer	4.8504	2.30755	1101	0
Low	BRCA	Breast Invasive Carcinoma	reproductive organ cancer	4.8634	2.31133	84	0
Low	BRCA	Breast Invasive Carcinoma	reproductive organ cancer	4.8652	2.31185	1001	0
Low	BRCA	Breast Invasive Carcinoma	reproductive organ cancer	4.8782	2.31562	1919	0
Low	BRCA	Breast Invasive Carcinoma	reproductive organ cancer	4.9266	2.32958	365	0
Low	BRCA	Breast Invasive Carcinoma	reproductive organ cancer	4.9361	2.33231	6292	0
Low	BRCA	Breast Invasive Carcinoma	reproductive organ cancer	4.9456	2.33503	6593	1
Low	BRCA	Breast Invasive Carcinoma	reproductive organ cancer	4.9461	2.33517	620	0
Low	BRCA	Breast Invasive Carcinoma	reproductive organ cancer	4.9555	2.33785	798	0
Low	BRCA	Breast Invasive Carcinoma	reproductive organ cancer	4.9657	2.34076	2273	1
Low	BRCA	Breast Invasive Carcinoma	reproductive organ cancer	4.9829	2.34565	530	0
Low	BRCA	Breast Invasive Carcinoma	reproductive organ cancer	4.9836	2.34585	5156	0
Low	BRCA	Breast Invasive Carcinoma	reproductive organ cancer	4.9926	2.3484	501	0
Low	BRCA	Breast Invasive Carcinoma	reproductive organ cancer	4.9984	2.35004	10	0
Low	BRCA	Breast Invasive Carcinoma	reproductive organ cancer	5.007	2.35248	2009	1
Low	BRCA	Breast Invasive Carcinoma	reproductive organ cancer	5.0173	2.35538	792	1
Low	BRCA	Breast Invasive Carcinoma	reproductive organ cancer	5.0385	2.36135	2064	0
Low	BRCA	Breast Invasive Carcinoma	reproductive organ cancer	5.0855	2.37448	626	0
Low	BRCA	Breast Invasive Carcinoma	reproductive organ cancer	5.122	2.3846	747	0
Low	BRCA	Breast Invasive Carcinoma	reproductive organ cancer	5.1418	2.39006	2127	1
Low	BRCA	Breast Invasive Carcinoma	reproductive organ cancer	5.1528	2.39309	822	0
Low	BRCA	Breast Invasive Carcinoma	reproductive organ cancer	5.1533	2.39322	1471	0
Low	BRCA	Breast Invasive Carcinoma	reproductive organ cancer	5.1659	2.39668	217	0
Low	BRCA	Breast Invasive Carcinoma	reproductive organ cancer	5.1844	2.40174	2709	0
Low	BRCA	Breast Invasive Carcinoma	reproductive organ cancer	5.2064	2.40773	225	0
Low	BRCA	Breast Invasive Carcinoma	reproductive organ cancer	5.2067	2.40781	396	0
Low	BRCA	Breast Invasive Carcinoma	reproductive organ cancer	5.2167	2.41053	488	0
Low	BRCA	Breast Invasive Carcinoma	reproductive organ cancer	5.2285	2.41373	134	0
Low	BRCA	Breast Invasive Carcinoma	reproductive organ cancer	5.2349	2.41546	878	0
Low	BRCA	Breast Invasive Carcinoma	reproductive organ cancer	5.2589	2.42194	1112	0
Low	BRCA	Breast Invasive Carcinoma	reproductive organ cancer	5.2623	2.42285	1120	0
Low	BRCA	Breast Invasive Carcinoma	reproductive organ cancer	5.2728	2.42567	1371	0
Low	BRCA	Breast Invasive Carcinoma	reproductive organ cancer	5.288	2.42975	64	0
Low	BRCA	Breast Invasive Carcinoma	reproductive organ cancer	5.3041	2.43405	426	0
Low	BRCA	Breast Invasive Carcinoma	reproductive organ cancer	5.3052	2.43435	694	0
Low	BRCA	Breast Invasive Carcinoma	reproductive organ cancer	5.315	2.43696	358	0
Low	BRCA	Breast Invasive Carcinoma	reproductive organ cancer	5.3245	2.43949	80	0
Low	BRCA	Breast Invasive Carcinoma	reproductive organ cancer	5.3322	2.44154	398	0
Low	BRCA	Breast Invasive Carcinoma	reproductive organ cancer	5.3409	2.44385	7126	0
Low	BRCA	Breast Invasive Carcinoma	reproductive organ cancer	5.3465	2.44533	439	0
Low	BRCA	Breast Invasive Carcinoma	reproductive organ cancer	5.3739	2.45257	295	1
Low	BRCA	Breast Invasive Carcinoma	reproductive organ cancer	5.3866	2.45591	777	0
Low	BRCA	Breast Invasive Carcinoma	reproductive organ cancer	5.3958	2.45833	1642	1
Low	BRCA	Breast Invasive Carcinoma	reproductive organ cancer	5.3974	2.45875	1000	0
Low	BRCA	Breast Invasive Carcinoma	reproductive organ cancer	5.4172	2.46394	1234	0
Low	BRCA	Breast Invasive Carcinoma	reproductive organ cancer	5.4213	2.46501	1996	0
Low	BRCA	Breast Invasive Carcinoma	reproductive organ cancer	5.435	2.46858	681	0
Low	BRCA	Breast Invasive Carcinoma	reproductive organ cancer	5.4441	2.47095	2362	0
Low	BRCA	Breast Invasive Carcinoma	reproductive organ cancer	5.4728	2.4784	1644	0
Low	BRCA	Breast Invasive Carcinoma	reproductive organ cancer	5.4782	2.4798	365	1
Low	BRCA	Breast Invasive Carcinoma	reproductive organ cancer	5.4924	2.48347	5739	0
Low	BRCA	Breast Invasive Carcinoma	reproductive organ cancer	5.494	2.48388	3669	1
Low	BRCA	Breast Invasive Carcinoma	reproductive organ cancer	5.4989	2.48514	3660	0
Low	BRCA	Breast Invasive Carcinoma	reproductive organ cancer	5.5015	2.48581	289	0
Low	BRCA	Breast Invasive Carcinoma	reproductive organ cancer	5.5104	2.4881	468	1
Low	BRCA	Breast Invasive Carcinoma	reproductive organ cancer	5.5243	2.49167	526	0
Low	BRCA	Breast Invasive Carcinoma	reproductive organ cancer	5.5259	2.49208	495	0
Low	BRCA	Breast Invasive Carcinoma	reproductive organ cancer	5.5939	2.50942	2373	1
Low	BRCA	Breast Invasive Carcinoma	reproductive organ cancer	5.6151	2.51478	1611	0
Low	BRCA	Breast Invasive Carcinoma	reproductive organ cancer	5.6216	2.51642	1161	0
Low	BRCA	Breast Invasive Carcinoma	reproductive organ cancer	5.6523	2.52414	812	0
Low	BRCA	Breast Invasive Carcinoma	reproductive organ cancer	5.6578	2.52552	865	0
Low	BRCA	Breast Invasive Carcinoma	reproductive organ cancer	5.6644	2.52717	754	0
Low	BRCA	Breast Invasive Carcinoma	reproductive organ cancer	5.6688	2.52827	2971	0
Low	BRCA	Breast Invasive Carcinoma	reproductive organ cancer	5.7584	2.55051	1836	0
Low	BRCA	Breast Invasive Carcinoma	reproductive organ cancer	5.7987	2.5604	1156	0
Low	BRCA	Breast Invasive Carcinoma	reproductive organ cancer	5.811	2.5634	3287	0
Low	BRCA	Breast Invasive Carcinoma	reproductive organ cancer	5.8393	2.57029	1461	0
Low	BRCA	Breast Invasive Carcinoma	reproductive organ cancer	5.8419	2.57092	418	0
Low	BRCA	Breast Invasive Carcinoma	reproductive organ cancer	5.8532	2.57367	1269	0
Low	BRCA	Breast Invasive Carcinoma	reproductive organ cancer	5.8945	2.58364	334	0
Low	BRCA	Breast Invasive Carcinoma	reproductive organ cancer	5.9205	2.58988	1662	0
Low	BRCA	Breast Invasive Carcinoma	reproductive organ cancer	5.9389	2.59429	728	0
Low	BRCA	Breast Invasive Carcinoma	reproductive organ cancer	5.9799	2.60405	275	0
Low	BRCA	Breast Invasive Carcinoma	reproductive organ cancer	6.0046	2.6099	1059	0
Low	BRCA	Breast Invasive Carcinoma	reproductive organ cancer	6.0226	2.61414	456	0
Low	BRCA	Breast Invasive Carcinoma	reproductive organ cancer	6.0299	2.61586	1156	0
Low	BRCA	Breast Invasive Carcinoma	reproductive organ cancer	6.0456	2.61955	1026	0
Low	BRCA	Breast Invasive Carcinoma	reproductive organ cancer	6.0458	2.6196	1148	0
Low	BRCA	Breast Invasive Carcinoma	reproductive organ cancer	6.056	2.62199	4354	0
Low	BRCA	Breast Invasive Carcinoma	reproductive organ cancer	6.0709	2.62548	921	1
Low	BRCA	Breast Invasive Carcinoma	reproductive organ cancer	6.0936	2.63078	2650	0
Low	BRCA	Breast Invasive Carcinoma	reproductive organ cancer	6.1468	2.64312	2798	1
Low	BRCA	Breast Invasive Carcinoma	reproductive organ cancer	6.1486	2.64353	213	0
Low	BRCA	Breast Invasive Carcinoma	reproductive organ cancer	6.161	2.64639	984	0
Low	BRCA	Breast Invasive Carcinoma	reproductive organ cancer	6.1698	2.64842	2273	1
Low	BRCA	Breast Invasive Carcinoma	reproductive organ cancer	6.181	2.65099	242	0
Low	BRCA	Breast Invasive Carcinoma	reproductive organ cancer	6.1934	2.65384	1233	0
Low	BRCA	Breast Invasive Carcinoma	reproductive organ cancer	6.1942	2.65402	477	0
Low	BRCA	Breast Invasive Carcinoma	reproductive organ cancer	6.1982	2.65494	98	0
Low	BRCA	Breast Invasive Carcinoma	reproductive organ cancer	6.2026	2.65595	451	0
Low	BRCA	Breast Invasive Carcinoma	reproductive organ cancer	6.2163	2.65908	1208	0
Low	BRCA	Breast Invasive Carcinoma	reproductive organ cancer	6.2437	2.66532	1318	0
Low	BRCA	Breast Invasive Carcinoma	reproductive organ cancer	6.2746	2.67233	2231	0
Low	BRCA	Breast Invasive Carcinoma	reproductive organ cancer	6.2786	2.67324	4267	1
Low	BRCA	Breast Invasive Carcinoma	reproductive organ cancer	6.303	2.67875	496	0
Low	BRCA	Breast Invasive Carcinoma	reproductive organ cancer	6.3236	2.68338	612	0
Low	BRCA	Breast Invasive Carcinoma	reproductive organ cancer	6.3268	2.6841	2255	0
Low	BRCA	Breast Invasive Carcinoma	reproductive organ cancer	6.3382	2.68666	396	0
Low	BRCA	Breast Invasive Carcinoma	reproductive organ cancer	6.3668	2.69305	2989	0
Low	BRCA	Breast Invasive Carcinoma	reproductive organ cancer	6.3906	2.69835	495	0
Low	BRCA	Breast Invasive Carcinoma	reproductive organ cancer	6.4135	2.70343	3226	0
Low	BRCA	Breast Invasive Carcinoma	reproductive organ cancer	6.4338	2.70792	640	0
Low	BRCA	Breast Invasive Carcinoma	reproductive organ cancer	6.4752	2.71703	1074	0
Low	BRCA	Breast Invasive Carcinoma	reproductive organ cancer	6.4868	2.71958	1093	0
Low	BRCA	Breast Invasive Carcinoma	reproductive organ cancer	6.5045	2.72345	72	0
Low	BRCA	Breast Invasive Carcinoma	reproductive organ cancer	6.5556	2.73457	2976	0
Low	BRCA	Breast Invasive Carcinoma	reproductive organ cancer	6.5563	2.73472	2612	0
Low	BRCA	Breast Invasive Carcinoma	reproductive organ cancer	6.5878	2.74153	541	0
Low	BRCA	Breast Invasive Carcinoma	reproductive organ cancer	6.6161	2.74762	1120	0
Low	BRCA	Breast Invasive Carcinoma	reproductive organ cancer	6.6162	2.74765	2255	0
Low	BRCA	Breast Invasive Carcinoma	reproductive organ cancer	6.6223	2.74895	612	1
Low	BRCA	Breast Invasive Carcinoma	reproductive organ cancer	6.6264	2.74983	600	0
Low	BRCA	Breast Invasive Carcinoma	reproductive organ cancer	6.6266	2.74988	2813	0
Low	BRCA	Breast Invasive Carcinoma	reproductive organ cancer	6.6338	2.75142	1034	1
Low	BRCA	Breast Invasive Carcinoma	reproductive organ cancer	6.6341	2.75149	1079	0
Low	BRCA	Breast Invasive Carcinoma	reproductive organ cancer	6.639	2.75253	608	0
Low	BRCA	Breast Invasive Carcinoma	reproductive organ cancer	6.6463	2.7541	565	0
Low	BRCA	Breast Invasive Carcinoma	reproductive organ cancer	6.656	2.75617	1873	0
Low	BRCA	Breast Invasive Carcinoma	reproductive organ cancer	6.6615	2.75734	1927	1
Low	BRCA	Breast Invasive Carcinoma	reproductive organ cancer	6.7228	2.77036	890	0
Low	BRCA	Breast Invasive Carcinoma	reproductive organ cancer	6.7342	2.77277	1034	1
Low	BRCA	Breast Invasive Carcinoma	reproductive organ cancer	6.7622	2.77867	258	0
Low	BRCA	Breast Invasive Carcinoma	reproductive organ cancer	6.7746	2.78128	1508	1
Low	BRCA	Breast Invasive Carcinoma	reproductive organ cancer	6.7784	2.78207	538	0
Low	BRCA	Breast Invasive Carcinoma	reproductive organ cancer	6.7925	2.78503	3607	0
Low	BRCA	Breast Invasive Carcinoma	reproductive organ cancer	6.8111	2.78892	2920	0
Low	BRCA	Breast Invasive Carcinoma	reproductive organ cancer	6.8216	2.79111	1853	0
Low	BRCA	Breast Invasive Carcinoma	reproductive organ cancer	6.8337	2.79363	343	0
Low	BRCA	Breast Invasive Carcinoma	reproductive organ cancer	6.8417	2.79529	328	0
Low	BRCA	Breast Invasive Carcinoma	reproductive organ cancer	6.8509	2.7972	1286	1
Low	BRCA	Breast Invasive Carcinoma	reproductive organ cancer	6.8557	2.7982	579	0
Low	BRCA	Breast Invasive Carcinoma	reproductive organ cancer	6.859	2.79888	2289	0
Low	BRCA	Breast Invasive Carcinoma	reproductive organ cancer	6.8626	2.79963	906	0
Low	BRCA	Breast Invasive Carcinoma	reproductive organ cancer	6.8648	2.80008	501	0
Low	BRCA	Breast Invasive Carcinoma	reproductive organ cancer	6.8951	2.80634	3342	0
Low	BRCA	Breast Invasive Carcinoma	reproductive organ cancer	6.9319	2.81391	385	1
Low	BRCA	Breast Invasive Carcinoma	reproductive organ cancer	6.9463	2.81687	4005	0
Low	BRCA	Breast Invasive Carcinoma	reproductive organ cancer	6.9986	2.82753	1132	0
Low	BRCA	Breast Invasive Carcinoma	reproductive organ cancer	7.0118	2.83021	1759	1
Low	BRCA	Breast Invasive Carcinoma	reproductive organ cancer	7.0256	2.83301	519	0
Low	BRCA	Breast Invasive Carcinoma	reproductive organ cancer	7.0497	2.83788	403	0
Low	BRCA	Breast Invasive Carcinoma	reproductive organ cancer	7.0587	2.8397	662	0
Low	BRCA	Breast Invasive Carcinoma	reproductive organ cancer	7.0792	2.84382	847	0
Low	BRCA	Breast Invasive Carcinoma	reproductive organ cancer	7.0846	2.84491	2838	0
Low	BRCA	Breast Invasive Carcinoma	reproductive organ cancer	7.095	2.84699	974	0
Low	BRCA	Breast Invasive Carcinoma	reproductive organ cancer	7.1181	2.85162	588	0
Low	BRCA	Breast Invasive Carcinoma	reproductive organ cancer	7.1305	2.8541	287	0
Low	BRCA	Breast Invasive Carcinoma	reproductive organ cancer	7.1536	2.8587	158	1
Low	BRCA	Breast Invasive Carcinoma	reproductive organ cancer	7.1797	2.86388	3022	0
Low	BRCA	Breast Invasive Carcinoma	reproductive organ cancer	7.1955	2.86701	759	0
Low	BRCA	Breast Invasive Carcinoma	reproductive organ cancer	7.2263	2.87308	477	0
Low	BRCA	Breast Invasive Carcinoma	reproductive organ cancer	7.2621	2.88012	424	0
Low	BRCA	Breast Invasive Carcinoma	reproductive organ cancer	7.2706	2.88178	304	0
Low	BRCA	Breast Invasive Carcinoma	reproductive organ cancer	7.29	2.88557	715	0
Low	BRCA	Breast Invasive Carcinoma	reproductive organ cancer	7.3219	2.89179	322	0
Low	BRCA	Breast Invasive Carcinoma	reproductive organ cancer	7.3362	2.89457	320	0
Low	BRCA	Breast Invasive Carcinoma	reproductive organ cancer	7.3408	2.89546	678	1
Low	BRCA	Breast Invasive Carcinoma	reproductive organ cancer	7.3622	2.8996	968	0
Low	BRCA	Breast Invasive Carcinoma	reproductive organ cancer	7.4074	2.90831	1563	1
Low	BRCA	Breast Invasive Carcinoma	reproductive organ cancer	7.414	2.90958	380	0
Low	BRCA	Breast Invasive Carcinoma	reproductive organ cancer	7.4305	2.91275	651	0
Low	BRCA	Breast Invasive Carcinoma	reproductive organ cancer	7.4401	2.91458	3462	1
Low	BRCA	Breast Invasive Carcinoma	reproductive organ cancer	7.4821	2.9226	2767	0
Low	BRCA	Breast Invasive Carcinoma	reproductive organ cancer	7.5199	2.92977	588	0
Low	BRCA	Breast Invasive Carcinoma	reproductive organ cancer	7.5216	2.93009	1516	0
Low	BRCA	Breast Invasive Carcinoma	reproductive organ cancer	7.5329	2.93223	976	1
Low	BRCA	Breast Invasive Carcinoma	reproductive organ cancer	7.5614	2.93761	1148	0
Low	BRCA	Breast Invasive Carcinoma	reproductive organ cancer	7.5758	2.94032	661	0
Low	BRCA	Breast Invasive Carcinoma	reproductive organ cancer	7.5936	2.94366	1616	0
Low	BRCA	Breast Invasive Carcinoma	reproductive organ cancer	7.594	2.94373	358	0
Low	BRCA	Breast Invasive Carcinoma	reproductive organ cancer	7.6249	2.94952	1528	0
Low	BRCA	Breast Invasive Carcinoma	reproductive organ cancer	7.6443	2.95313	618	0
Low	BRCA	Breast Invasive Carcinoma	reproductive organ cancer	7.6512	2.95442	3283	0
Low	BRCA	Breast Invasive Carcinoma	reproductive organ cancer	7.6683	2.9576	1	1
Low	BRCA	Breast Invasive Carcinoma	reproductive organ cancer	7.7096	2.96525	2365	0
Low	BRCA	Breast Invasive Carcinoma	reproductive organ cancer	7.717	2.96662	3941	1
Low	BRCA	Breast Invasive Carcinoma	reproductive organ cancer	7.7217	2.96748	745	0
Low	BRCA	Breast Invasive Carcinoma	reproductive organ cancer	7.7347	2.96988	640	0
Low	BRCA	Breast Invasive Carcinoma	reproductive organ cancer	7.772	2.97673	1009	0
Low	BRCA	Breast Invasive Carcinoma	reproductive organ cancer	7.7734	2.97699	2033	0
Low	BRCA	Breast Invasive Carcinoma	reproductive organ cancer	7.7744	2.97717	343	0
Low	BRCA	Breast Invasive Carcinoma	reproductive organ cancer	7.7803	2.97825	337	0
Low	BRCA	Breast Invasive Carcinoma	reproductive organ cancer	7.7904	2.9801	2718	0
Low	BRCA	Breast Invasive Carcinoma	reproductive organ cancer	7.8219	2.98585	10	0
Low	BRCA	Breast Invasive Carcinoma	reproductive organ cancer	7.8456	2.99016	118	0
Low	BRCA	Breast Invasive Carcinoma	reproductive organ cancer	7.8503	2.99101	375	0
Low	BRCA	Breast Invasive Carcinoma	reproductive organ cancer	7.9343	3.00617	1004	0
Low	BRCA	Breast Invasive Carcinoma	reproductive organ cancer	7.9544	3.00978	2709	0
Low	BRCA	Breast Invasive Carcinoma	reproductive organ cancer	7.955	3.00988	2255	0
Low	BRCA	Breast Invasive Carcinoma	reproductive organ cancer	7.9681	3.01223	575	0
Low	BRCA	Breast Invasive Carcinoma	reproductive organ cancer	7.9823	3.01477	2019	0
Low	BRCA	Breast Invasive Carcinoma	reproductive organ cancer	8.0016	3.01821	616	0
Low	BRCA	Breast Invasive Carcinoma	reproductive organ cancer	8.0042	3.01867	2695	0
Low	BRCA	Breast Invasive Carcinoma	reproductive organ cancer	8.0095	3.01961	2072	0
Low	BRCA	Breast Invasive Carcinoma	reproductive organ cancer	8.01	3.0197	755	0
Low	BRCA	Breast Invasive Carcinoma	reproductive organ cancer	8.0683	3.03004	8	0
Low	BRCA	Breast Invasive Carcinoma	reproductive organ cancer	8.0771	3.03159	3957	0
Low	BRCA	Breast Invasive Carcinoma	reproductive organ cancer	8.0788	3.03189	385	0
Low	BRCA	Breast Invasive Carcinoma	reproductive organ cancer	8.1123	3.03779	477	0
Low	BRCA	Breast Invasive Carcinoma	reproductive organ cancer	8.1203	3.03919	5	0
Low	BRCA	Breast Invasive Carcinoma	reproductive organ cancer	8.1207	3.03926	1640	0
Low	BRCA	Breast Invasive Carcinoma	reproductive organ cancer	8.1359	3.04193	178	0
Low	BRCA	Breast Invasive Carcinoma	reproductive organ cancer	8.1486	3.04415	2442	0
Low	BRCA	Breast Invasive Carcinoma	reproductive organ cancer	8.1914	3.05162	889	0
Low	BRCA	Breast Invasive Carcinoma	reproductive organ cancer	8.2647	3.06431	1519	0
Low	BRCA	Breast Invasive Carcinoma	reproductive organ cancer	8.3082	3.0718	626	0
Low	BRCA	Breast Invasive Carcinoma	reproductive organ cancer	8.357	3.08015	348	1
Low	BRCA	Breast Invasive Carcinoma	reproductive organ cancer	8.359	3.08049	1034	1
Low	BRCA	Breast Invasive Carcinoma	reproductive organ cancer	8.3675	3.08194	680	0
Low	BRCA	Breast Invasive Carcinoma	reproductive organ cancer	8.3854	3.08498	643	0
Low	BRCA	Breast Invasive Carcinoma	reproductive organ cancer	8.4168	3.09031	461	0
Low	BRCA	Breast Invasive Carcinoma	reproductive organ cancer	8.4393	3.09412	365	0
Low	BRCA	Breast Invasive Carcinoma	reproductive organ cancer	8.4396	3.09417	4456	1
Low	BRCA	Breast Invasive Carcinoma	reproductive organ cancer	8.4567	3.09705	2953	0
Low	BRCA	Breast Invasive Carcinoma	reproductive organ cancer	8.458	3.09727	1876	0
Low	BRCA	Breast Invasive Carcinoma	reproductive organ cancer	8.4715	3.09955	1927	1
Low	BRCA	Breast Invasive Carcinoma	reproductive organ cancer	8.4736	3.0999	1682	0
Low	BRCA	Breast Invasive Carcinoma	reproductive organ cancer	8.481	3.10115	3256	0
Low	BRCA	Breast Invasive Carcinoma	reproductive organ cancer	8.4911	3.10284	405	0
Low	BRCA	Breast Invasive Carcinoma	reproductive organ cancer	8.523	3.10819	5042	0
Low	BRCA	Breast Invasive Carcinoma	reproductive organ cancer	8.5613	3.11458	216	0
Low	BRCA	Breast Invasive Carcinoma	reproductive organ cancer	8.5632	3.1149	288	0
Low	BRCA	Breast Invasive Carcinoma	reproductive organ cancer	8.5894	3.11926	552	0
Low	BRCA	Breast Invasive Carcinoma	reproductive organ cancer	8.6151	3.12352	225	0
Low	BRCA	Breast Invasive Carcinoma	reproductive organ cancer	8.6285	3.12573	1363	0
Low	BRCA	Breast Invasive Carcinoma	reproductive organ cancer	8.6444	3.12836	584	1
Low	BRCA	Breast Invasive Carcinoma	reproductive organ cancer	8.652	3.12961	1138	0
Low	BRCA	Breast Invasive Carcinoma	reproductive organ cancer	8.6896	3.1358	3603	0
Low	BRCA	Breast Invasive Carcinoma	reproductive organ cancer	8.695	3.13668	3159	0
Low	BRCA	Breast Invasive Carcinoma	reproductive organ cancer	8.6995	3.13742	10	0
Low	BRCA	Breast Invasive Carcinoma	reproductive organ cancer	8.7057	3.13844	2759	0
Low	BRCA	Breast Invasive Carcinoma	reproductive organ cancer	8.7272	3.14196	727	0
Low	BRCA	Breast Invasive Carcinoma	reproductive organ cancer	8.7576	3.14692	630	0
Low	BRCA	Breast Invasive Carcinoma	reproductive organ cancer	8.781	3.15072	381	0
Low	BRCA	Breast Invasive Carcinoma	reproductive organ cancer	8.7917	3.15246	364	0
Low	BRCA	Breast Invasive Carcinoma	reproductive organ cancer	8.8451	3.1611	611	0
Low	BRCA	Breast Invasive Carcinoma	reproductive organ cancer	8.8758	3.16604	1102	0
Low	BRCA	Breast Invasive Carcinoma	reproductive organ cancer	8.9061	3.1709	475	0
Low	BRCA	Breast Invasive Carcinoma	reproductive organ cancer	8.9468	3.17741	1419	0
Low	BRCA	Breast Invasive Carcinoma	reproductive organ cancer	8.9531	3.17841	380	0
Low	BRCA	Breast Invasive Carcinoma	reproductive organ cancer	8.99	3.18428	373	0
Low	BRCA	Breast Invasive Carcinoma	reproductive organ cancer	9.0086	3.18723	3204	0
Low	BRCA	Breast Invasive Carcinoma	reproductive organ cancer	9.0534	3.19431	454	0
Low	BRCA	Breast Invasive Carcinoma	reproductive organ cancer	9.0712	3.19711	31	0
Low	BRCA	Breast Invasive Carcinoma	reproductive organ cancer	9.1045	3.20234	1369	0
Low	BRCA	Breast Invasive Carcinoma	reproductive organ cancer	9.1452	3.2087	562	0
Low	BRCA	Breast Invasive Carcinoma	reproductive organ cancer	9.1504	3.20952	511	0
Low	BRCA	Breast Invasive Carcinoma	reproductive organ cancer	9.1871	3.21523	706	0
Low	BRCA	Breast Invasive Carcinoma	reproductive organ cancer	9.2062	3.21819	3203	0
Low	BRCA	Breast Invasive Carcinoma	reproductive organ cancer	9.2288	3.22169	635	0
Low	BRCA	Breast Invasive Carcinoma	reproductive organ cancer	9.2488	3.22478	408	0
Low	BRCA	Breast Invasive Carcinoma	reproductive organ cancer	9.2523	3.22532	2263	0
Low	BRCA	Breast Invasive Carcinoma	reproductive organ cancer	9.3406	3.23888	1043	0
Low	BRCA	Breast Invasive Carcinoma	reproductive organ cancer	9.3432	3.23928	783	0
Low	BRCA	Breast Invasive Carcinoma	reproductive organ cancer	9.3446	3.23949	3011	0
Low	BRCA	Breast Invasive Carcinoma	reproductive organ cancer	9.345	3.23955	3091	0
Low	BRCA	Breast Invasive Carcinoma	reproductive organ cancer	9.3607	3.24195	2573	1
Low	BRCA	Breast Invasive Carcinoma	reproductive organ cancer	9.4624	3.25737	3364	0
Low	BRCA	Breast Invasive Carcinoma	reproductive organ cancer	9.468	3.25822	1732	0
Low	BRCA	Breast Invasive Carcinoma	reproductive organ cancer	9.5153	3.26533	477	0
Low	BRCA	Breast Invasive Carcinoma	reproductive organ cancer	9.6269	3.28198	336	1
Low	BRCA	Breast Invasive Carcinoma	reproductive organ cancer	9.6318	3.28271	577	0
Low	BRCA	Breast Invasive Carcinoma	reproductive organ cancer	9.6564	3.28635	563	0
Low	BRCA	Breast Invasive Carcinoma	reproductive organ cancer	9.7025	3.29315	1325	0
Low	BRCA	Breast Invasive Carcinoma	reproductive organ cancer	9.7054	3.29358	417	0
Low	BRCA	Breast Invasive Carcinoma	reproductive organ cancer	9.7105	3.29433	614	1
Low	BRCA	Breast Invasive Carcinoma	reproductive organ cancer	9.7149	3.29497	8391	0
Low	BRCA	Breast Invasive Carcinoma	reproductive organ cancer	9.7912	3.30615	1561	0
Low	BRCA	Breast Invasive Carcinoma	reproductive organ cancer	9.8152	3.30964	302	1
Low	BRCA	Breast Invasive Carcinoma	reproductive organ cancer	9.8259	3.3112	1133	0
Low	BRCA	Breast Invasive Carcinoma	reproductive organ cancer	9.8729	3.31801	1234	0
Low	BRCA	Breast Invasive Carcinoma	reproductive organ cancer	9.8881	3.32021	588	0
Low	BRCA	Breast Invasive Carcinoma	reproductive organ cancer	9.891	3.32063	9	0
Low	BRCA	Breast Invasive Carcinoma	reproductive organ cancer	9.9028	3.32233	959	1
Low	BRCA	Breast Invasive Carcinoma	reproductive organ cancer	9.9267	3.32577	345	0
Low	BRCA	Breast Invasive Carcinoma	reproductive organ cancer	9.9363	3.32716	467	0
Low	BRCA	Breast Invasive Carcinoma	reproductive organ cancer	9.9605	3.33063	178	0
Low	BRCA	Breast Invasive Carcinoma	reproductive organ cancer	10.0613	3.34501	595	0
Low	BRCA	Breast Invasive Carcinoma	reproductive organ cancer	10.1042	3.35109	789	0
Low	BRCA	Breast Invasive Carcinoma	reproductive organ cancer	10.1142	3.3525	1013	0
Low	BRCA	Breast Invasive Carcinoma	reproductive organ cancer	10.1621	3.35925	906	0
Low	BRCA	Breast Invasive Carcinoma	reproductive organ cancer	10.1993	3.36447	598	0
Low	BRCA	Breast Invasive Carcinoma	reproductive organ cancer	10.2501	3.37157	252	0
Low	BRCA	Breast Invasive Carcinoma	reproductive organ cancer	10.2592	3.37284	1620	0
Low	BRCA	Breast Invasive Carcinoma	reproductive organ cancer	10.3172	3.3809	679	0
Low	BRCA	Breast Invasive Carcinoma	reproductive organ cancer	10.3547	3.38608	19	0
Low	BRCA	Breast Invasive Carcinoma	reproductive organ cancer	10.4092	3.39358	792	1
Low	BRCA	Breast Invasive Carcinoma	reproductive organ cancer	10.4358	3.39723	2142	0
Low	BRCA	Breast Invasive Carcinoma	reproductive organ cancer	10.5083	3.40712	34	0
Low	BRCA	Breast Invasive Carcinoma	reproductive organ cancer	10.5564	3.41365	2559	0
Low	BRCA	Breast Invasive Carcinoma	reproductive organ cancer	10.5663	3.41499	906	0
Low	BRCA	Breast Invasive Carcinoma	reproductive organ cancer	10.5952	3.41889	423	0
Low	BRCA	Breast Invasive Carcinoma	reproductive organ cancer	10.712	3.43456	2629	0
Low	BRCA	Breast Invasive Carcinoma	reproductive organ cancer	10.816	3.44837	989	0
Low	BRCA	Breast Invasive Carcinoma	reproductive organ cancer	10.8346	3.45083	448	0
Low	BRCA	Breast Invasive Carcinoma	reproductive organ cancer	10.8569	3.45377	1547	0
Low	BRCA	Breast Invasive Carcinoma	reproductive organ cancer	10.8991	3.45931	421	0
Low	BRCA	Breast Invasive Carcinoma	reproductive organ cancer	10.9626	3.46762	2372	0
Low	BRCA	Breast Invasive Carcinoma	reproductive organ cancer	10.9843	3.47045	1688	0
Low	BRCA	Breast Invasive Carcinoma	reproductive organ cancer	11.0326	3.47672	437	0
Low	BRCA	Breast Invasive Carcinoma	reproductive organ cancer	11.0479	3.4787	622	0
Low	BRCA	Breast Invasive Carcinoma	reproductive organ cancer	11.0715	3.48175	1388	1
Low	BRCA	Breast Invasive Carcinoma	reproductive organ cancer	11.1052	3.4861	2191	0
Low	BRCA	Breast Invasive Carcinoma	reproductive organ cancer	11.1075	3.48639	1871	0
Low	BRCA	Breast Invasive Carcinoma	reproductive organ cancer	11.1412	3.49072	508	0
Low	BRCA	Breast Invasive Carcinoma	reproductive organ cancer	11.3312	3.5149	1545	0
Low	BRCA	Breast Invasive Carcinoma	reproductive organ cancer	11.3424	3.51632	371	0
Low	BRCA	Breast Invasive Carcinoma	reproductive organ cancer	11.3469	3.51689	313	0
Low	BRCA	Breast Invasive Carcinoma	reproductive organ cancer	11.4087	3.52465	1351	0
Low	BRCA	Breast Invasive Carcinoma	reproductive organ cancer	11.4411	3.52871	2273	1
Low	BRCA	Breast Invasive Carcinoma	reproductive organ cancer	11.4729	3.53268	273	0
Low	BRCA	Breast Invasive Carcinoma	reproductive organ cancer	11.4983	3.53584	2288	0
Low	BRCA	Breast Invasive Carcinoma	reproductive organ cancer	11.506	3.5368	2991	0
Low	BRCA	Breast Invasive Carcinoma	reproductive organ cancer	11.5223	3.53882	614	0
Low	BRCA	Breast Invasive Carcinoma	reproductive organ cancer	11.5233	3.53895	2041	0
Low	BRCA	Breast Invasive Carcinoma	reproductive organ cancer	11.6216	3.5511	243	0
Low	BRCA	Breast Invasive Carcinoma	reproductive organ cancer	11.6442	3.55388	715	0
Low	BRCA	Breast Invasive Carcinoma	reproductive organ cancer	11.6659	3.55654	2348	1
Low	BRCA	Breast Invasive Carcinoma	reproductive organ cancer	11.7546	3.56738	10	0
Low	BRCA	Breast Invasive Carcinoma	reproductive organ cancer	11.7633	3.56843	530	0
Low	BRCA	Breast Invasive Carcinoma	reproductive organ cancer	11.8022	3.57316	820	0
Low	BRCA	Breast Invasive Carcinoma	reproductive organ cancer	11.8151	3.57472	528	0
Low	BRCA	Breast Invasive Carcinoma	reproductive organ cancer	11.8496	3.57889	875	0
Low	BRCA	Breast Invasive Carcinoma	reproductive organ cancer	11.8557	3.57963	528	0
Low	BRCA	Breast Invasive Carcinoma	reproductive organ cancer	11.8585	3.57996	1088	0
Low	BRCA	Breast Invasive Carcinoma	reproductive organ cancer	11.8923	3.58404	1611	0
Low	BRCA	Breast Invasive Carcinoma	reproductive organ cancer	11.8983	3.58476	2248	0
Low	BRCA	Breast Invasive Carcinoma	reproductive organ cancer	11.9165	3.58694	186	0
Low	BRCA	Breast Invasive Carcinoma	reproductive organ cancer	12.0352	3.60113	606	0
Low	BRCA	Breast Invasive Carcinoma	reproductive organ cancer	12.0643	3.60458	519	0
Low	BRCA	Breast Invasive Carcinoma	reproductive organ cancer	12.0808	3.60654	702	0
Low	BRCA	Breast Invasive Carcinoma	reproductive organ cancer	12.0877	3.60735	1005	0
Low	BRCA	Breast Invasive Carcinoma	reproductive organ cancer	12.1212	3.61131	725	0
Low	BRCA	Breast Invasive Carcinoma	reproductive organ cancer	12.1297	3.61232	531	0
Low	BRCA	Breast Invasive Carcinoma	reproductive organ cancer	12.2044	3.6211	2371	0
Low	BRCA	Breast Invasive Carcinoma	reproductive organ cancer	12.2288	3.62396	468	1
Low	BRCA	Breast Invasive Carcinoma	reproductive organ cancer	12.23	3.6241	1277	0
Low	BRCA	Breast Invasive Carcinoma	reproductive organ cancer	12.2742	3.62926	300	0
Low	BRCA	Breast Invasive Carcinoma	reproductive organ cancer	12.2768	3.62957	837	0
Low	BRCA	Breast Invasive Carcinoma	reproductive organ cancer	12.3305	3.63581	624	0
Low	BRCA	Breast Invasive Carcinoma	reproductive organ cancer	12.3319	3.63597	1251	0
Low	BRCA	Breast Invasive Carcinoma	reproductive organ cancer	12.362	3.63946	707	0
Low	BRCA	Breast Invasive Carcinoma	reproductive organ cancer	12.4107	3.64509	78	0
Low	BRCA	Breast Invasive Carcinoma	reproductive organ cancer	12.4492	3.64952	40	0
Low	BRCA	Breast Invasive Carcinoma	reproductive organ cancer	12.4803	3.65309	769	0
Low	BRCA	Breast Invasive Carcinoma	reproductive organ cancer	12.5302	3.65881	1234	0
Low	BRCA	Breast Invasive Carcinoma	reproductive organ cancer	12.7385	3.6824	1759	1
Low	BRCA	Breast Invasive Carcinoma	reproductive organ cancer	12.802	3.68952	1476	0
Low	BRCA	Breast Invasive Carcinoma	reproductive organ cancer	12.8253	3.69213	1210	0
Low	BRCA	Breast Invasive Carcinoma	reproductive organ cancer	12.9131	3.70189	2091	0
Low	BRCA	Breast Invasive Carcinoma	reproductive organ cancer	12.9214	3.70281	661	0
Low	BRCA	Breast Invasive Carcinoma	reproductive organ cancer	12.9404	3.70492	446	0
Low	BRCA	Breast Invasive Carcinoma	reproductive organ cancer	12.9443	3.70535	1198	0
Low	BRCA	Breast Invasive Carcinoma	reproductive organ cancer	12.9476	3.70571	31	0
Low	BRCA	Breast Invasive Carcinoma	reproductive organ cancer	12.9567	3.70672	2712	1
Low	BRCA	Breast Invasive Carcinoma	reproductive organ cancer	12.993	3.71072	371	0
Low	BRCA	Breast Invasive Carcinoma	reproductive organ cancer	13.0049	3.71203	350	0
Low	BRCA	Breast Invasive Carcinoma	reproductive organ cancer	13.0055	3.7121	1157	0
Low	BRCA	Breast Invasive Carcinoma	reproductive organ cancer	13.0551	3.71755	51	0
Low	BRCA	Breast Invasive Carcinoma	reproductive organ cancer	13.0999	3.72246	545	0
Low	BRCA	Breast Invasive Carcinoma	reproductive organ cancer	13.1517	3.72811	765	0
Low	BRCA	Breast Invasive Carcinoma	reproductive organ cancer	13.1813	3.73132	1793	1
Low	BRCA	Breast Invasive Carcinoma	reproductive organ cancer	13.1969	3.73302	1043	0
Low	BRCA	Breast Invasive Carcinoma	reproductive organ cancer	13.2043	3.73382	524	1
Low	BRCA	Breast Invasive Carcinoma	reproductive organ cancer	13.2675	3.74066	518	0
Low	BRCA	Breast Invasive Carcinoma	reproductive organ cancer	13.2884	3.74291	1141	0
Low	BRCA	Breast Invasive Carcinoma	reproductive organ cancer	13.2994	3.7441	2140	0
Low	BRCA	Breast Invasive Carcinoma	reproductive organ cancer	13.4124	3.75621	659	0
Low	BRCA	Breast Invasive Carcinoma	reproductive organ cancer	13.4826	3.76369	160	1
Low	BRCA	Breast Invasive Carcinoma	reproductive organ cancer	13.5315	3.76887	911	0
Low	BRCA	Breast Invasive Carcinoma	reproductive organ cancer	13.7227	3.78897	1015	0
Low	BRCA	Breast Invasive Carcinoma	reproductive organ cancer	13.732	3.78994	1847	0
Low	BRCA	Breast Invasive Carcinoma	reproductive organ cancer	13.7603	3.79289	3112	0
Low	BRCA	Breast Invasive Carcinoma	reproductive organ cancer	13.7787	3.7948	1993	1
Low	BRCA	Breast Invasive Carcinoma	reproductive organ cancer	13.7906	3.79604	2590	0
Low	BRCA	Breast Invasive Carcinoma	reproductive organ cancer	13.8146	3.79853	1836	0
Low	BRCA	Breast Invasive Carcinoma	reproductive organ cancer	13.8899	3.80631	1648	0
Low	BRCA	Breast Invasive Carcinoma	reproductive organ cancer	13.9554	3.81305	856	0
Low	BRCA	Breast Invasive Carcinoma	reproductive organ cancer	13.9622	3.81375	435	0
Low	BRCA	Breast Invasive Carcinoma	reproductive organ cancer	13.966	3.81414	990	0
Low	BRCA	Breast Invasive Carcinoma	reproductive organ cancer	13.9709	3.81464	1468	1
Low	BRCA	Breast Invasive Carcinoma	reproductive organ cancer	13.9781	3.81538	1411	1
Low	BRCA	Breast Invasive Carcinoma	reproductive organ cancer	13.9831	3.81589	1232	0
Low	BRCA	Breast Invasive Carcinoma	reproductive organ cancer	14.0282	3.82051	727	0
Low	BRCA	Breast Invasive Carcinoma	reproductive organ cancer	14.0865	3.82645	1047	0
Low	BRCA	Breast Invasive Carcinoma	reproductive organ cancer	14.0964	3.82745	1642	1
Low	BRCA	Breast Invasive Carcinoma	reproductive organ cancer	14.1222	3.83007	274	0
Low	BRCA	Breast Invasive Carcinoma	reproductive organ cancer	14.1414	3.83202	1272	1
Low	BRCA	Breast Invasive Carcinoma	reproductive organ cancer	14.1734	3.83526	2636	1
Low	BRCA	Breast Invasive Carcinoma	reproductive organ cancer	14.1823	3.83616	1005	0
Low	BRCA	Breast Invasive Carcinoma	reproductive organ cancer	14.2002	3.83796	492	0
Low	BRCA	Breast Invasive Carcinoma	reproductive organ cancer	14.2422	3.84219	521	0
Low	BRCA	Breast Invasive Carcinoma	reproductive organ cancer	14.2438	3.84236	616	1
Low	BRCA	Breast Invasive Carcinoma	reproductive organ cancer	14.2575	3.84373	1062	0
Low	BRCA	Breast Invasive Carcinoma	reproductive organ cancer	14.3549	3.85349	812	0
Low	BRCA	Breast Invasive Carcinoma	reproductive organ cancer	14.3786	3.85585	1914	0
Low	BRCA	Breast Invasive Carcinoma	reproductive organ cancer	14.3804	3.85603	1285	0
Low	BRCA	Breast Invasive Carcinoma	reproductive organ cancer	14.4547	3.86341	431	0
Low	BRCA	Breast Invasive Carcinoma	reproductive organ cancer	14.4588	3.86382	397	0
Low	BRCA	Breast Invasive Carcinoma	reproductive organ cancer	14.5176	3.86963	1430	1
Low	BRCA	Breast Invasive Carcinoma	reproductive organ cancer	14.5201	3.86988	762	0
Low	BRCA	Breast Invasive Carcinoma	reproductive organ cancer	14.5546	3.87328	3409	1
Low	BRCA	Breast Invasive Carcinoma	reproductive organ cancer	14.5623	3.87404	974	0
Low	BRCA	Breast Invasive Carcinoma	reproductive organ cancer	14.5785	3.87563	748	0
Low	BRCA	Breast Invasive Carcinoma	reproductive organ cancer	14.612	3.87892	2483	0
Low	BRCA	Breast Invasive Carcinoma	reproductive organ cancer	14.6397	3.88164	362	1
Low	BRCA	Breast Invasive Carcinoma	reproductive organ cancer	14.6945	3.88699	3094	0
Low	BRCA	Breast Invasive Carcinoma	reproductive organ cancer	14.8805	3.90501	1288	0
Low	BRCA	Breast Invasive Carcinoma	reproductive organ cancer	14.8881	3.90575	660	0
Low	BRCA	Breast Invasive Carcinoma	reproductive organ cancer	14.9216	3.90897	2541	0
Low	BRCA	Breast Invasive Carcinoma	reproductive organ cancer	14.9487	3.91157	1106	0
Low	BRCA	Breast Invasive Carcinoma	reproductive organ cancer	14.9503	3.91172	227	1
Low	BRCA	Breast Invasive Carcinoma	reproductive organ cancer	15.0964	3.92566	1326	0
Low	BRCA	Breast Invasive Carcinoma	reproductive organ cancer	15.1803	3.9336	1321	0
Low	BRCA	Breast Invasive Carcinoma	reproductive organ cancer	15.2091	3.93632	1	0
Low	BRCA	Breast Invasive Carcinoma	reproductive organ cancer	15.2443	3.93963	428	0
Low	BRCA	Breast Invasive Carcinoma	reproductive organ cancer	15.2625	3.94134	54	0
Low	BRCA	Breast Invasive Carcinoma	reproductive organ cancer	15.2689	3.94194	70	0
Low	BRCA	Breast Invasive Carcinoma	reproductive organ cancer	15.2763	3.94264	585	0
Low	BRCA	Breast Invasive Carcinoma	reproductive organ cancer	15.3998	3.95418	1611	0
Low	BRCA	Breast Invasive Carcinoma	reproductive organ cancer	15.4657	3.9603	2596	0
Low	BRCA	Breast Invasive Carcinoma	reproductive organ cancer	15.501	3.96357	2645	0
Low	BRCA	Breast Invasive Carcinoma	reproductive organ cancer	15.5205	3.96537	562	0
Low	BRCA	Breast Invasive Carcinoma	reproductive organ cancer	15.5458	3.9677	1291	0
Low	BRCA	Breast Invasive Carcinoma	reproductive organ cancer	15.5566	3.9687	30	0
Low	BRCA	Breast Invasive Carcinoma	reproductive organ cancer	15.5724	3.97015	30	0
Low	BRCA	Breast Invasive Carcinoma	reproductive organ cancer	15.6385	3.97623	554	0
Low	BRCA	Breast Invasive Carcinoma	reproductive organ cancer	15.6574	3.97796	439	0
Low	BRCA	Breast Invasive Carcinoma	reproductive organ cancer	15.8733	3.99759	1006	0
Low	BRCA	Breast Invasive Carcinoma	reproductive organ cancer	15.9089	4.0008	727	0
Low	BRCA	Breast Invasive Carcinoma	reproductive organ cancer	15.9403	4.00363	332	0
Low	BRCA	Breast Invasive Carcinoma	reproductive organ cancer	15.946	4.00414	576	0
Low	BRCA	Breast Invasive Carcinoma	reproductive organ cancer	15.9722	4.0065	1101	0
Low	BRCA	Breast Invasive Carcinoma	reproductive organ cancer	15.9883	4.00794	1248	0
Low	BRCA	Breast Invasive Carcinoma	reproductive organ cancer	16.0179	4.01059	222	0
Low	BRCA	Breast Invasive Carcinoma	reproductive organ cancer	16.089	4.01694	1359	0
Low	BRCA	Breast Invasive Carcinoma	reproductive organ cancer	16.1347	4.02101	11	0
Low	BRCA	Breast Invasive Carcinoma	reproductive organ cancer	16.1398	4.02146	724	0
Low	BRCA	Breast Invasive Carcinoma	reproductive organ cancer	16.1442	4.02185	2515	0
Low	BRCA	Breast Invasive Carcinoma	reproductive organ cancer	16.1731	4.02442	1158	0
Low	BRCA	Breast Invasive Carcinoma	reproductive organ cancer	16.1964	4.02648	8556	0
Low	BRCA	Breast Invasive Carcinoma	reproductive organ cancer	16.2137	4.02801	2856	0
Low	BRCA	Breast Invasive Carcinoma	reproductive organ cancer	16.2504	4.03125	30	1
Low	BRCA	Breast Invasive Carcinoma	reproductive organ cancer	16.3403	4.03916	3063	1
Low	BRCA	Breast Invasive Carcinoma	reproductive organ cancer	16.368	4.04159	170	0
Low	BRCA	Breast Invasive Carcinoma	reproductive organ cancer	16.4068	4.04499	942	0
Low	BRCA	Breast Invasive Carcinoma	reproductive organ cancer	16.4144	4.04565	996	0
Low	BRCA	Breast Invasive Carcinoma	reproductive organ cancer	16.5441	4.05694	3519	0
Low	BRCA	Breast Invasive Carcinoma	reproductive organ cancer	16.5466	4.05716	395	0
Low	BRCA	Breast Invasive Carcinoma	reproductive organ cancer	16.6979	4.07021	1308	0
Low	BRCA	Breast Invasive Carcinoma	reproductive organ cancer	16.75	4.07468	558	1
Low	BRCA	Breast Invasive Carcinoma	reproductive organ cancer	16.7544	4.07505	1051	0
Low	BRCA	Breast Invasive Carcinoma	reproductive organ cancer	16.7709	4.07647	509	0
Low	BRCA	Breast Invasive Carcinoma	reproductive organ cancer	16.7857	4.07773	1550	0
Low	BRCA	Breast Invasive Carcinoma	reproductive organ cancer	16.8785	4.08564	1324	1
Low	BRCA	Breast Invasive Carcinoma	reproductive organ cancer	16.9616	4.09268	379	0
Low	BRCA	Breast Invasive Carcinoma	reproductive organ cancer	16.9622	4.09273	323	0
Low	BRCA	Breast Invasive Carcinoma	reproductive organ cancer	16.9632	4.09282	339	0
Low	BRCA	Breast Invasive Carcinoma	reproductive organ cancer	17.0737	4.10213	762	0
Low	BRCA	Breast Invasive Carcinoma	reproductive organ cancer	17.1068	4.10491	1563	1
Low	BRCA	Breast Invasive Carcinoma	reproductive organ cancer	17.1299	4.10684	1692	1
Low	BRCA	Breast Invasive Carcinoma	reproductive organ cancer	17.1611	4.10945	631	0
Low	BRCA	Breast Invasive Carcinoma	reproductive organ cancer	17.179	4.11095	10	0
Low	BRCA	Breast Invasive Carcinoma	reproductive organ cancer	17.3891	4.12838	162	0
Low	BRCA	Breast Invasive Carcinoma	reproductive organ cancer	17.4047	4.12967	2911	1
Low	BRCA	Breast Invasive Carcinoma	reproductive organ cancer	17.6031	4.14593	2868	0
Low	BRCA	Breast Invasive Carcinoma	reproductive organ cancer	17.7323	4.15642	2161	0
Low	BRCA	Breast Invasive Carcinoma	reproductive organ cancer	17.8401	4.16512	2156	0
Low	BRCA	Breast Invasive Carcinoma	reproductive organ cancer	17.8457	4.16557	4929	0
Low	BRCA	Breast Invasive Carcinoma	reproductive organ cancer	17.9091	4.17065	375	0
High	BRCA	Breast Invasive Carcinoma	reproductive organ cancer	17.9834	4.17659	3009	0
High	BRCA	Breast Invasive Carcinoma	reproductive organ cancer	18.0036	4.1782	1001	0
High	BRCA	Breast Invasive Carcinoma	reproductive organ cancer	18.0249	4.1799	394	0
High	BRCA	Breast Invasive Carcinoma	reproductive organ cancer	18.0503	4.18192	943	0
High	BRCA	Breast Invasive Carcinoma	reproductive organ cancer	18.0559	4.18237	373	0
High	BRCA	Breast Invasive Carcinoma	reproductive organ cancer	18.1032	4.18612	4894	0
High	BRCA	Breast Invasive Carcinoma	reproductive organ cancer	18.3689	4.20703	806	0
High	BRCA	Breast Invasive Carcinoma	reproductive organ cancer	18.4076	4.21005	620	0
High	BRCA	Breast Invasive Carcinoma	reproductive organ cancer	18.499	4.21715	502	0
High	BRCA	Breast Invasive Carcinoma	reproductive organ cancer	18.5346	4.21991	1156	0
High	BRCA	Breast Invasive Carcinoma	reproductive organ cancer	18.5385	4.22021	504	0
High	BRCA	Breast Invasive Carcinoma	reproductive organ cancer	18.6357	4.22772	883	0
High	BRCA	Breast Invasive Carcinoma	reproductive organ cancer	18.7098	4.23341	2426	0
High	BRCA	Breast Invasive Carcinoma	reproductive organ cancer	18.8784	4.24629	200	0
High	BRCA	Breast Invasive Carcinoma	reproductive organ cancer	19.0364	4.25825	433	0
High	BRCA	Breast Invasive Carcinoma	reproductive organ cancer	19.0397	4.2585	2632	0
High	BRCA	Breast Invasive Carcinoma	reproductive organ cancer	19.2002	4.27054	2009	1
High	BRCA	Breast Invasive Carcinoma	reproductive organ cancer	19.2097	4.27125	1522	0
High	BRCA	Breast Invasive Carcinoma	reproductive organ cancer	19.2213	4.27212	532	0
High	BRCA	Breast Invasive Carcinoma	reproductive organ cancer	19.2216	4.27214	707	0
High	BRCA	Breast Invasive Carcinoma	reproductive organ cancer	19.2594	4.27496	2618	0
High	BRCA	Breast Invasive Carcinoma	reproductive organ cancer	19.3236	4.27974	658	0
High	BRCA	Breast Invasive Carcinoma	reproductive organ cancer	19.3446	4.2813	1042	0
High	BRCA	Breast Invasive Carcinoma	reproductive organ cancer	19.3732	4.28342	1132	0
High	BRCA	Breast Invasive Carcinoma	reproductive organ cancer	19.4391	4.28829	1063	0
High	BRCA	Breast Invasive Carcinoma	reproductive organ cancer	19.4463	4.28882	754	0
High	BRCA	Breast Invasive Carcinoma	reproductive organ cancer	19.4945	4.29238	410	0
High	BRCA	Breast Invasive Carcinoma	reproductive organ cancer	19.5144	4.29384	612	1
High	BRCA	Breast Invasive Carcinoma	reproductive organ cancer	19.5268	4.29475	1596	0
High	BRCA	Breast Invasive Carcinoma	reproductive organ cancer	19.6484	4.30366	1535	0
High	BRCA	Breast Invasive Carcinoma	reproductive organ cancer	19.7037	4.3077	767	0
High	BRCA	Breast Invasive Carcinoma	reproductive organ cancer	19.7341	4.30991	2486	0
High	BRCA	Breast Invasive Carcinoma	reproductive organ cancer	19.8176	4.31597	382	0
High	BRCA	Breast Invasive Carcinoma	reproductive organ cancer	19.8452	4.31797	10	0
High	BRCA	Breast Invasive Carcinoma	reproductive organ cancer	19.8742	4.32007	160	0
High	BRCA	Breast Invasive Carcinoma	reproductive organ cancer	19.9471	4.32532	396	0
High	BRCA	Breast Invasive Carcinoma	reproductive organ cancer	19.9974	4.32894	1004	0
High	BRCA	Breast Invasive Carcinoma	reproductive organ cancer	20.1413	4.33923	1649	1
High	BRCA	Breast Invasive Carcinoma	reproductive organ cancer	20.1936	4.34295	2311	0
High	BRCA	Breast Invasive Carcinoma	reproductive organ cancer	20.2447	4.34658	322	0
High	BRCA	Breast Invasive Carcinoma	reproductive organ cancer	20.2473	4.34677	3248	0
High	BRCA	Breast Invasive Carcinoma	reproductive organ cancer	20.2701	4.34838	738	0
High	BRCA	Breast Invasive Carcinoma	reproductive organ cancer	20.3291	4.35255	1505	0
High	BRCA	Breast Invasive Carcinoma	reproductive organ cancer	20.6157	4.37265	785	0
High	BRCA	Breast Invasive Carcinoma	reproductive organ cancer	20.6323	4.37381	78	0
High	BRCA	Breast Invasive Carcinoma	reproductive organ cancer	20.6385	4.37424	829	0
High	BRCA	Breast Invasive Carcinoma	reproductive organ cancer	20.6553	4.37541	434	0
High	BRCA	Breast Invasive Carcinoma	reproductive organ cancer	20.7875	4.38457	1229	0
High	BRCA	Breast Invasive Carcinoma	reproductive organ cancer	20.8224	4.38698	1448	0
High	BRCA	Breast Invasive Carcinoma	reproductive organ cancer	20.829	4.38743	2645	0
High	BRCA	Breast Invasive Carcinoma	reproductive organ cancer	20.999	4.3991	860	1
High	BRCA	Breast Invasive Carcinoma	reproductive organ cancer	21.0506	4.40263	908	0
High	BRCA	Breast Invasive Carcinoma	reproductive organ cancer	21.0908	4.40537	396	0
High	BRCA	Breast Invasive Carcinoma	reproductive organ cancer	21.1277	4.40788	849	0
High	BRCA	Breast Invasive Carcinoma	reproductive organ cancer	21.2087	4.41337	852	0
High	BRCA	Breast Invasive Carcinoma	reproductive organ cancer	21.2211	4.41421	3261	0
High	BRCA	Breast Invasive Carcinoma	reproductive organ cancer	21.2322	4.41496	652	0
High	BRCA	Breast Invasive Carcinoma	reproductive organ cancer	21.2872	4.41868	974	0
High	BRCA	Breast Invasive Carcinoma	reproductive organ cancer	21.3177	4.42073	2282	0
High	BRCA	Breast Invasive Carcinoma	reproductive organ cancer	21.5028	4.43315	10	0
High	BRCA	Breast Invasive Carcinoma	reproductive organ cancer	21.5418	4.43575	447	0
High	BRCA	Breast Invasive Carcinoma	reproductive organ cancer	21.6871	4.4454	2605	0
High	BRCA	Breast Invasive Carcinoma	reproductive organ cancer	21.6948	4.44591	554	0
High	BRCA	Breast Invasive Carcinoma	reproductive organ cancer	21.6989	4.44618	2469	1
High	BRCA	Breast Invasive Carcinoma	reproductive organ cancer	21.8023	4.45301	3430	0
High	BRCA	Breast Invasive Carcinoma	reproductive organ cancer	21.8977	4.45928	1127	1
High	BRCA	Breast Invasive Carcinoma	reproductive organ cancer	21.9195	4.46071	1569	0
High	BRCA	Breast Invasive Carcinoma	reproductive organ cancer	22.1515	4.47583	523	0
High	BRCA	Breast Invasive Carcinoma	reproductive organ cancer	22.1764	4.47744	777	0
High	BRCA	Breast Invasive Carcinoma	reproductive organ cancer	22.1961	4.47872	1686	0
High	BRCA	Breast Invasive Carcinoma	reproductive organ cancer	22.2921	4.48492	2164	0
High	BRCA	Breast Invasive Carcinoma	reproductive organ cancer	22.3102	4.48608	424	0
High	BRCA	Breast Invasive Carcinoma	reproductive organ cancer	22.3233	4.48693	635	0
High	BRCA	Breast Invasive Carcinoma	reproductive organ cancer	22.338	4.48787	1220	0
High	BRCA	Breast Invasive Carcinoma	reproductive organ cancer	22.4491	4.495	1162	0
High	BRCA	Breast Invasive Carcinoma	reproductive organ cancer	22.4514	4.49515	352	0
High	BRCA	Breast Invasive Carcinoma	reproductive organ cancer	22.5955	4.50433	3361	0
High	BRCA	Breast Invasive Carcinoma	reproductive organ cancer	22.5975	4.50446	1820	0
High	BRCA	Breast Invasive Carcinoma	reproductive organ cancer	22.6302	4.50654	317	0
High	BRCA	Breast Invasive Carcinoma	reproductive organ cancer	22.6696	4.50904	522	0
High	BRCA	Breast Invasive Carcinoma	reproductive organ cancer	22.6705	4.50909	2534	1
High	BRCA	Breast Invasive Carcinoma	reproductive organ cancer	22.7315	4.51295	259	0
High	BRCA	Breast Invasive Carcinoma	reproductive organ cancer	22.7623	4.5149	703	0
High	BRCA	Breast Invasive Carcinoma	reproductive organ cancer	22.9296	4.52542	3709	0
High	BRCA	Breast Invasive Carcinoma	reproductive organ cancer	22.9404	4.52609	1474	0
High	BRCA	Breast Invasive Carcinoma	reproductive organ cancer	22.9424	4.52622	2371	0
High	BRCA	Breast Invasive Carcinoma	reproductive organ cancer	23.0882	4.53532	533	0
High	BRCA	Breast Invasive Carcinoma	reproductive organ cancer	23.2326	4.54428	375	0
High	BRCA	Breast Invasive Carcinoma	reproductive organ cancer	23.2436	4.54496	1611	0
High	BRCA	Breast Invasive Carcinoma	reproductive organ cancer	23.2478	4.54521	2193	0
High	BRCA	Breast Invasive Carcinoma	reproductive organ cancer	23.3056	4.54878	2128	0
High	BRCA	Breast Invasive Carcinoma	reproductive organ cancer	23.3512	4.55159	943	0
High	BRCA	Breast Invasive Carcinoma	reproductive organ cancer	23.4502	4.55767	149	0
High	BRCA	Breast Invasive Carcinoma	reproductive organ cancer	23.5066	4.56112	196	0
High	BRCA	Breast Invasive Carcinoma	reproductive organ cancer	23.5169	4.56175	2236	0
High	BRCA	Breast Invasive Carcinoma	reproductive organ cancer	23.5283	4.56244	1688	1
High	BRCA	Breast Invasive Carcinoma	reproductive organ cancer	23.5995	4.56678	2385	0
High	BRCA	Breast Invasive Carcinoma	reproductive organ cancer	23.7268	4.57451	541	0
High	BRCA	Breast Invasive Carcinoma	reproductive organ cancer	23.7341	4.57496	2222	0
High	BRCA	Breast Invasive Carcinoma	reproductive organ cancer	23.7403	4.57533	819	0
High	BRCA	Breast Invasive Carcinoma	reproductive organ cancer	23.8535	4.58216	975	0
High	BRCA	Breast Invasive Carcinoma	reproductive organ cancer	23.9107	4.58561	2097	1
High	BRCA	Breast Invasive Carcinoma	reproductive organ cancer	23.9185	4.58607	1612	0
High	BRCA	Breast Invasive Carcinoma	reproductive organ cancer	23.9208	4.58621	1203	0
High	BRCA	Breast Invasive Carcinoma	reproductive organ cancer	23.9369	4.58718	738	0
High	BRCA	Breast Invasive Carcinoma	reproductive organ cancer	23.9475	4.58782	2031	0
High	BRCA	Breast Invasive Carcinoma	reproductive organ cancer	24.0396	4.59333	1142	1
High	BRCA	Breast Invasive Carcinoma	reproductive organ cancer	24.1053	4.59725	423	0
High	BRCA	Breast Invasive Carcinoma	reproductive organ cancer	24.2828	4.60779	2197	0
High	BRCA	Breast Invasive Carcinoma	reproductive organ cancer	24.3344	4.61084	376	0
High	BRCA	Breast Invasive Carcinoma	reproductive organ cancer	24.337	4.611	858	0
High	BRCA	Breast Invasive Carcinoma	reproductive organ cancer	24.4762	4.61919	923	0
High	BRCA	Breast Invasive Carcinoma	reproductive organ cancer	24.5669	4.6245	10	0
High	BRCA	Breast Invasive Carcinoma	reproductive organ cancer	24.6301	4.6282	408	0
High	BRCA	Breast Invasive Carcinoma	reproductive organ cancer	24.7181	4.63332	1206	0
High	BRCA	Breast Invasive Carcinoma	reproductive organ cancer	24.7452	4.6349	1043	0
High	BRCA	Breast Invasive Carcinoma	reproductive organ cancer	24.882	4.64282	3152	0
High	BRCA	Breast Invasive Carcinoma	reproductive organ cancer	24.9573	4.64716	1150	0
High	BRCA	Breast Invasive Carcinoma	reproductive organ cancer	24.9676	4.64775	620	0
High	BRCA	Breast Invasive Carcinoma	reproductive organ cancer	25.0016	4.64971	10	0
High	BRCA	Breast Invasive Carcinoma	reproductive organ cancer	25.0473	4.65233	393	0
High	BRCA	Breast Invasive Carcinoma	reproductive organ cancer	25.0523	4.65262	3121	0
High	BRCA	Breast Invasive Carcinoma	reproductive organ cancer	25.1008	4.6554	1104	1
High	BRCA	Breast Invasive Carcinoma	reproductive organ cancer	25.1469	4.65803	785	1
High	BRCA	Breast Invasive Carcinoma	reproductive organ cancer	25.2184	4.66211	78	0
High	BRCA	Breast Invasive Carcinoma	reproductive organ cancer	25.2857	4.66594	320	1
High	BRCA	Breast Invasive Carcinoma	reproductive organ cancer	25.2865	4.66599	591	0
High	BRCA	Breast Invasive Carcinoma	reproductive organ cancer	25.3491	4.66954	2306	0
High	BRCA	Breast Invasive Carcinoma	reproductive organ cancer	25.4541	4.67548	973	0
High	BRCA	Breast Invasive Carcinoma	reproductive organ cancer	25.4586	4.67574	722	0
High	BRCA	Breast Invasive Carcinoma	reproductive organ cancer	25.5062	4.67842	2329	0
High	BRCA	Breast Invasive Carcinoma	reproductive organ cancer	25.5383	4.68023	1196	0
High	BRCA	Breast Invasive Carcinoma	reproductive organ cancer	25.5455	4.68063	1694	1
High	BRCA	Breast Invasive Carcinoma	reproductive organ cancer	25.5718	4.68211	1972	0
High	BRCA	Breast Invasive Carcinoma	reproductive organ cancer	25.6199	4.68481	931	0
High	BRCA	Breast Invasive Carcinoma	reproductive organ cancer	25.6957	4.68906	4047	0
High	BRCA	Breast Invasive Carcinoma	reproductive organ cancer	25.7548	4.69236	639	1
High	BRCA	Breast Invasive Carcinoma	reproductive organ cancer	25.8321	4.69667	1072	1
High	BRCA	Breast Invasive Carcinoma	reproductive organ cancer	25.9248	4.70182	1	1
High	BRCA	Breast Invasive Carcinoma	reproductive organ cancer	25.9396	4.70264	1152	1
High	BRCA	Breast Invasive Carcinoma	reproductive organ cancer	25.9773	4.70472	3001	0
High	BRCA	Breast Invasive Carcinoma	reproductive organ cancer	26.1147	4.7123	915	0
High	BRCA	Breast Invasive Carcinoma	reproductive organ cancer	26.324	4.72378	2127	1
High	BRCA	Breast Invasive Carcinoma	reproductive organ cancer	26.3498	4.72518	749	1
High	BRCA	Breast Invasive Carcinoma	reproductive organ cancer	26.4908	4.73286	297	0
High	BRCA	Breast Invasive Carcinoma	reproductive organ cancer	26.5644	4.73684	1174	1
High	BRCA	Breast Invasive Carcinoma	reproductive organ cancer	26.7761	4.74825	10	0
High	BRCA	Breast Invasive Carcinoma	reproductive organ cancer	26.8351	4.75142	1467	0
High	BRCA	Breast Invasive Carcinoma	reproductive organ cancer	26.8473	4.75207	972	0
High	BRCA	Breast Invasive Carcinoma	reproductive organ cancer	26.8665	4.7531	6456	1
High	BRCA	Breast Invasive Carcinoma	reproductive organ cancer	27.2484	4.77338	2770	0
High	BRCA	Breast Invasive Carcinoma	reproductive organ cancer	27.252	4.77357	2483	1
High	BRCA	Breast Invasive Carcinoma	reproductive organ cancer	27.2912	4.77564	710	0
High	BRCA	Breast Invasive Carcinoma	reproductive organ cancer	27.5433	4.78886	425	0
High	BRCA	Breast Invasive Carcinoma	reproductive organ cancer	27.5695	4.79022	2489	0
High	BRCA	Breast Invasive Carcinoma	reproductive organ cancer	27.6045	4.79205	2335	0
High	BRCA	Breast Invasive Carcinoma	reproductive organ cancer	27.7048	4.79726	30	0
High	BRCA	Breast Invasive Carcinoma	reproductive organ cancer	27.8477	4.80466	2296	1
High	BRCA	Breast Invasive Carcinoma	reproductive organ cancer	28.073	4.81624	7	0
High	BRCA	Breast Invasive Carcinoma	reproductive organ cancer	28.1741	4.82141	377	1
High	BRCA	Breast Invasive Carcinoma	reproductive organ cancer	28.2848	4.82705	440	0
High	BRCA	Breast Invasive Carcinoma	reproductive organ cancer	28.3619	4.83096	2383	0
High	BRCA	Breast Invasive Carcinoma	reproductive organ cancer	28.4006	4.83292	803	0
High	BRCA	Breast Invasive Carcinoma	reproductive organ cancer	28.4064	4.83321	2763	1
High	BRCA	Breast Invasive Carcinoma	reproductive organ cancer	28.4898	4.83743	376	0
High	BRCA	Breast Invasive Carcinoma	reproductive organ cancer	28.5762	4.84178	480	0
High	BRCA	Breast Invasive Carcinoma	reproductive organ cancer	28.6364	4.84481	532	0
High	BRCA	Breast Invasive Carcinoma	reproductive organ cancer	28.734	4.8497	1642	0
High	BRCA	Breast Invasive Carcinoma	reproductive organ cancer	29.2845	4.87698	383	0
High	BRCA	Breast Invasive Carcinoma	reproductive organ cancer	29.3418	4.87979	304	0
High	BRCA	Breast Invasive Carcinoma	reproductive organ cancer	29.3617	4.88077	879	1
High	BRCA	Breast Invasive Carcinoma	reproductive organ cancer	29.4339	4.8843	1247	0
High	BRCA	Breast Invasive Carcinoma	reproductive organ cancer	29.5953	4.89216	392	0
High	BRCA	Breast Invasive Carcinoma	reproductive organ cancer	29.6919	4.89685	614	1
High	BRCA	Breast Invasive Carcinoma	reproductive organ cancer	29.7068	4.89757	3128	0
High	BRCA	Breast Invasive Carcinoma	reproductive organ cancer	29.8302	4.90353	1009	1
High	BRCA	Breast Invasive Carcinoma	reproductive organ cancer	29.8337	4.9037	2417	1
High	BRCA	Breast Invasive Carcinoma	reproductive organ cancer	29.8797	4.90591	607	0
High	BRCA	Breast Invasive Carcinoma	reproductive organ cancer	29.9569	4.90962	1699	1
High	BRCA	Breast Invasive Carcinoma	reproductive organ cancer	30.0046	4.91191	742	0
High	BRCA	Breast Invasive Carcinoma	reproductive organ cancer	30.0402	4.91362	2124	0
High	BRCA	Breast Invasive Carcinoma	reproductive organ cancer	30.0801	4.91553	1864	0
High	BRCA	Breast Invasive Carcinoma	reproductive organ cancer	30.1834	4.92046	4080	0
High	BRCA	Breast Invasive Carcinoma	reproductive organ cancer	30.1885	4.9207	694	0
High	BRCA	Breast Invasive Carcinoma	reproductive organ cancer	30.2558	4.9239	1010	0
High	BRCA	Breast Invasive Carcinoma	reproductive organ cancer	30.3466	4.92821	363	0
High	BRCA	Breast Invasive Carcinoma	reproductive organ cancer	30.4719	4.93413	1189	0
High	BRCA	Breast Invasive Carcinoma	reproductive organ cancer	30.7268	4.94611	255	1
High	BRCA	Breast Invasive Carcinoma	reproductive organ cancer	30.9232	4.95528	1025	0
High	BRCA	Breast Invasive Carcinoma	reproductive organ cancer	31.041	4.96074	1866	0
High	BRCA	Breast Invasive Carcinoma	reproductive organ cancer	31.0802	4.96256	3017	0
High	BRCA	Breast Invasive Carcinoma	reproductive organ cancer	31.2335	4.96963	1882	0
High	BRCA	Breast Invasive Carcinoma	reproductive organ cancer	31.2482	4.97031	1417	0
High	BRCA	Breast Invasive Carcinoma	reproductive organ cancer	31.4565	4.97987	441	0
High	BRCA	Breast Invasive Carcinoma	reproductive organ cancer	31.4721	4.98058	572	0
High	BRCA	Breast Invasive Carcinoma	reproductive organ cancer	31.5793	4.98547	1604	0
High	BRCA	Breast Invasive Carcinoma	reproductive organ cancer	31.6046	4.98662	1051	0
High	BRCA	Breast Invasive Carcinoma	reproductive organ cancer	31.6903	4.99051	821	1
High	BRCA	Breast Invasive Carcinoma	reproductive organ cancer	31.7283	4.99224	430	0
High	BRCA	Breast Invasive Carcinoma	reproductive organ cancer	31.823	4.99652	447	0
High	BRCA	Breast Invasive Carcinoma	reproductive organ cancer	32.0834	5.00824	510	0
High	BRCA	Breast Invasive Carcinoma	reproductive organ cancer	32.1457	5.01103	446	1
High	BRCA	Breast Invasive Carcinoma	reproductive organ cancer	32.1779	5.01247	450	0
High	BRCA	Breast Invasive Carcinoma	reproductive organ cancer	32.1975	5.01335	385	0
High	BRCA	Breast Invasive Carcinoma	reproductive organ cancer	32.3679	5.02094	8605	0
High	BRCA	Breast Invasive Carcinoma	reproductive organ cancer	32.3919	5.02201	571	1
High	BRCA	Breast Invasive Carcinoma	reproductive organ cancer	32.5473	5.02889	1275	1
High	BRCA	Breast Invasive Carcinoma	reproductive organ cancer	32.5632	5.02959	2255	0
High	BRCA	Breast Invasive Carcinoma	reproductive organ cancer	32.9028	5.04452	563	1
High	BRCA	Breast Invasive Carcinoma	reproductive organ cancer	33.416	5.06678	1532	0
High	BRCA	Breast Invasive Carcinoma	reproductive organ cancer	33.6276	5.07586	410	0
High	BRCA	Breast Invasive Carcinoma	reproductive organ cancer	33.9071	5.08776	2155	0
High	BRCA	Breast Invasive Carcinoma	reproductive organ cancer	33.9104	5.0879	2654	0
High	BRCA	Breast Invasive Carcinoma	reproductive organ cancer	33.9403	5.08917	285	0
High	BRCA	Breast Invasive Carcinoma	reproductive organ cancer	34.2776	5.1034	21	0
High	BRCA	Breast Invasive Carcinoma	reproductive organ cancer	34.3009	5.10437	373	0
High	BRCA	Breast Invasive Carcinoma	reproductive organ cancer	34.3177	5.10508	4285	0
High	BRCA	Breast Invasive Carcinoma	reproductive organ cancer	34.6493	5.11891	1062	0
High	BRCA	Breast Invasive Carcinoma	reproductive organ cancer	34.6873	5.12049	239	1
High	BRCA	Breast Invasive Carcinoma	reproductive organ cancer	34.8042	5.12533	3807	0
High	BRCA	Breast Invasive Carcinoma	reproductive organ cancer	34.8146	5.12576	31	0
High	BRCA	Breast Invasive Carcinoma	reproductive organ cancer	34.9424	5.13103	1219	0
High	BRCA	Breast Invasive Carcinoma	reproductive organ cancer	34.9691	5.13213	431	0
High	BRCA	Breast Invasive Carcinoma	reproductive organ cancer	35.0571	5.13574	3462	1
High	BRCA	Breast Invasive Carcinoma	reproductive organ cancer	35.5341	5.15519	702	0
High	BRCA	Breast Invasive Carcinoma	reproductive organ cancer	35.5553	5.15604	458	0
High	BRCA	Breast Invasive Carcinoma	reproductive organ cancer	35.6749	5.16088	4275	0
High	BRCA	Breast Invasive Carcinoma	reproductive organ cancer	35.8172	5.1666	3172	0
High	BRCA	Breast Invasive Carcinoma	reproductive organ cancer	35.8773	5.16902	1519	0
High	BRCA	Breast Invasive Carcinoma	reproductive organ cancer	35.8992	5.16989	904	1
High	BRCA	Breast Invasive Carcinoma	reproductive organ cancer	36.0155	5.17455	1224	0
High	BRCA	Breast Invasive Carcinoma	reproductive organ cancer	36.2098	5.18229	489	0
High	BRCA	Breast Invasive Carcinoma	reproductive organ cancer	36.4478	5.19171	3506	0
High	BRCA	Breast Invasive Carcinoma	reproductive organ cancer	36.4915	5.19344	1246	0
High	BRCA	Breast Invasive Carcinoma	reproductive organ cancer	36.5111	5.19421	513	0
High	BRCA	Breast Invasive Carcinoma	reproductive organ cancer	36.5152	5.19437	1048	1
High	BRCA	Breast Invasive Carcinoma	reproductive organ cancer	36.5353	5.19516	187	0
High	BRCA	Breast Invasive Carcinoma	reproductive organ cancer	36.8177	5.20624	2246	0
High	BRCA	Breast Invasive Carcinoma	reproductive organ cancer	37.239	5.22261	679	0
High	BRCA	Breast Invasive Carcinoma	reproductive organ cancer	37.2979	5.22489	825	1
High	BRCA	Breast Invasive Carcinoma	reproductive organ cancer	37.4201	5.22959	1139	0
High	BRCA	Breast Invasive Carcinoma	reproductive organ cancer	37.7173	5.24097	1112	0
High	BRCA	Breast Invasive Carcinoma	reproductive organ cancer	37.8713	5.24684	3247	0
High	BRCA	Breast Invasive Carcinoma	reproductive organ cancer	38.1624	5.25786	385	0
High	BRCA	Breast Invasive Carcinoma	reproductive organ cancer	38.1972	5.25917	172	1
High	BRCA	Breast Invasive Carcinoma	reproductive organ cancer	38.5112	5.27095	518	0
High	BRCA	Breast Invasive Carcinoma	reproductive organ cancer	38.6143	5.27479	360	0
High	BRCA	Breast Invasive Carcinoma	reproductive organ cancer	38.6833	5.27736	303	0
High	BRCA	Breast Invasive Carcinoma	reproductive organ cancer	38.8007	5.28172	965	0
High	BRCA	Breast Invasive Carcinoma	reproductive organ cancer	39.129	5.29385	428	0
High	BRCA	Breast Invasive Carcinoma	reproductive organ cancer	39.2793	5.29937	2721	0
High	BRCA	Breast Invasive Carcinoma	reproductive organ cancer	39.3164	5.30072	416	0
High	BRCA	Breast Invasive Carcinoma	reproductive organ cancer	39.4258	5.30472	3959	1
High	BRCA	Breast Invasive Carcinoma	reproductive organ cancer	39.4475	5.30551	1728	0
High	BRCA	Breast Invasive Carcinoma	reproductive organ cancer	39.9491	5.3237	366	0
High	BRCA	Breast Invasive Carcinoma	reproductive organ cancer	40.08	5.32841	4233	0
High	BRCA	Breast Invasive Carcinoma	reproductive organ cancer	40.1	5.32912	3015	0
High	BRCA	Breast Invasive Carcinoma	reproductive organ cancer	40.1016	5.32918	643	0
High	BRCA	Breast Invasive Carcinoma	reproductive organ cancer	40.1288	5.33016	714	0
High	BRCA	Breast Invasive Carcinoma	reproductive organ cancer	40.1728	5.33173	293	0
High	BRCA	Breast Invasive Carcinoma	reproductive organ cancer	40.1741	5.33178	10	0
High	BRCA	Breast Invasive Carcinoma	reproductive organ cancer	40.1831	5.3321	1	0
High	BRCA	Breast Invasive Carcinoma	reproductive organ cancer	40.3193	5.33697	375	0
High	BRCA	Breast Invasive Carcinoma	reproductive organ cancer	40.3608	5.33845	116	1
High	BRCA	Breast Invasive Carcinoma	reproductive organ cancer	40.446	5.34149	547	0
High	BRCA	Breast Invasive Carcinoma	reproductive organ cancer	40.5965	5.34683	1308	0
High	BRCA	Breast Invasive Carcinoma	reproductive organ cancer	40.6166	5.34755	997	0
High	BRCA	Breast Invasive Carcinoma	reproductive organ cancer	40.6978	5.35042	1167	0
High	BRCA	Breast Invasive Carcinoma	reproductive organ cancer	40.8584	5.35609	3296	0
High	BRCA	Breast Invasive Carcinoma	reproductive organ cancer	40.8758	5.3567	1683	0
High	BRCA	Breast Invasive Carcinoma	reproductive organ cancer	40.9722	5.36009	2082	0
High	BRCA	Breast Invasive Carcinoma	reproductive organ cancer	41.0344	5.36227	1728	0
High	BRCA	Breast Invasive Carcinoma	reproductive organ cancer	41.1563	5.36654	575	0
High	BRCA	Breast Invasive Carcinoma	reproductive organ cancer	41.8627	5.39104	584	0
High	BRCA	Breast Invasive Carcinoma	reproductive organ cancer	41.902	5.39239	2558	0
High	BRCA	Breast Invasive Carcinoma	reproductive organ cancer	41.9044	5.39247	396	0
High	BRCA	Breast Invasive Carcinoma	reproductive organ cancer	41.9059	5.39252	172	0
High	BRCA	Breast Invasive Carcinoma	reproductive organ cancer	42.1952	5.40242	574	0
High	BRCA	Breast Invasive Carcinoma	reproductive organ cancer	42.2819	5.40538	2281	0
High	BRCA	Breast Invasive Carcinoma	reproductive organ cancer	42.6194	5.41682	883	1
High	BRCA	Breast Invasive Carcinoma	reproductive organ cancer	42.7493	5.4212	965	0
High	BRCA	Breast Invasive Carcinoma	reproductive organ cancer	42.7793	5.42221	450	0
High	BRCA	Breast Invasive Carcinoma	reproductive organ cancer	43.2875	5.43921	1742	0
High	BRCA	Breast Invasive Carcinoma	reproductive organ cancer	43.3115	5.44001	967	1
High	BRCA	Breast Invasive Carcinoma	reproductive organ cancer	43.3498	5.44128	224	0
High	BRCA	Breast Invasive Carcinoma	reproductive organ cancer	43.3598	5.44161	3461	1
High	BRCA	Breast Invasive Carcinoma	reproductive organ cancer	43.4392	5.44424	2854	1
High	BRCA	Breast Invasive Carcinoma	reproductive organ cancer	43.6766	5.45209	1365	1
High	BRCA	Breast Invasive Carcinoma	reproductive organ cancer	43.8539	5.45792	1604	0
High	BRCA	Breast Invasive Carcinoma	reproductive organ cancer	44.3608	5.47446	1534	0
High	BRCA	Breast Invasive Carcinoma	reproductive organ cancer	44.8542	5.49038	1034	0
High	BRCA	Breast Invasive Carcinoma	reproductive organ cancer	45.0946	5.49808	3030	0
High	BRCA	Breast Invasive Carcinoma	reproductive organ cancer	45.1706	5.5005	752	0
High	BRCA	Breast Invasive Carcinoma	reproductive organ cancer	45.2828	5.50407	996	0
High	BRCA	Breast Invasive Carcinoma	reproductive organ cancer	45.4219	5.50849	965	0
High	BRCA	Breast Invasive Carcinoma	reproductive organ cancer	45.7746	5.51962	2991	0
High	BRCA	Breast Invasive Carcinoma	reproductive organ cancer	45.9703	5.52577	2551	1
High	BRCA	Breast Invasive Carcinoma	reproductive organ cancer	46.1062	5.53001	370	0
High	BRCA	Breast Invasive Carcinoma	reproductive organ cancer	46.302	5.53612	385	1
High	BRCA	Breast Invasive Carcinoma	reproductive organ cancer	46.3623	5.53799	439	0
High	BRCA	Breast Invasive Carcinoma	reproductive organ cancer	46.4398	5.54039	506	0
High	BRCA	Breast Invasive Carcinoma	reproductive organ cancer	46.6363	5.54647	1417	0
High	BRCA	Breast Invasive Carcinoma	reproductive organ cancer	46.6653	5.54737	943	1
High	BRCA	Breast Invasive Carcinoma	reproductive organ cancer	47.0298	5.55857	2330	0
High	BRCA	Breast Invasive Carcinoma	reproductive organ cancer	47.0481	5.55913	1439	1
High	BRCA	Breast Invasive Carcinoma	reproductive organ cancer	47.3074	5.56704	584	0
High	BRCA	Breast Invasive Carcinoma	reproductive organ cancer	47.9389	5.58613	448	0
High	BRCA	Breast Invasive Carcinoma	reproductive organ cancer	48.2856	5.59651	34	0
High	BRCA	Breast Invasive Carcinoma	reproductive organ cancer	48.8458	5.61311	1239	0
High	BRCA	Breast Invasive Carcinoma	reproductive organ cancer	49.6966	5.63798	976	1
High	BRCA	Breast Invasive Carcinoma	reproductive organ cancer	49.8807	5.6433	1270	0
High	BRCA	Breast Invasive Carcinoma	reproductive organ cancer	50.1514	5.65109	2192	1
High	BRCA	Breast Invasive Carcinoma	reproductive organ cancer	50.1547	5.65119	723	1
High	BRCA	Breast Invasive Carcinoma	reproductive organ cancer	50.2297	5.65334	1371	0
High	BRCA	Breast Invasive Carcinoma	reproductive organ cancer	50.4252	5.65893	655	0
High	BRCA	Breast Invasive Carcinoma	reproductive organ cancer	50.473	5.6603	1842	0
High	BRCA	Breast Invasive Carcinoma	reproductive organ cancer	50.5786	5.6633	666	0
High	BRCA	Breast Invasive Carcinoma	reproductive organ cancer	51.321	5.68429	1712	0
High	BRCA	Breast Invasive Carcinoma	reproductive organ cancer	51.4788	5.68871	760	0
High	BRCA	Breast Invasive Carcinoma	reproductive organ cancer	51.6469	5.6934	466	0
High	BRCA	Breast Invasive Carcinoma	reproductive organ cancer	51.8869	5.70008	59	0
High	BRCA	Breast Invasive Carcinoma	reproductive organ cancer	51.9452	5.70169	302	0
High	BRCA	Breast Invasive Carcinoma	reproductive organ cancer	52.3639	5.71325	1673	0
High	BRCA	Breast Invasive Carcinoma	reproductive organ cancer	52.4649	5.71603	795	0
High	BRCA	Breast Invasive Carcinoma	reproductive organ cancer	52.7056	5.72262	532	0
High	BRCA	Breast Invasive Carcinoma	reproductive organ cancer	52.8597	5.72682	393	0
High	BRCA	Breast Invasive Carcinoma	reproductive organ cancer	52.9388	5.72898	322	1
High	BRCA	Breast Invasive Carcinoma	reproductive organ cancer	53.16	5.73498	701	0
High	BRCA	Breast Invasive Carcinoma	reproductive organ cancer	53.3383	5.7398	10	0
High	BRCA	Breast Invasive Carcinoma	reproductive organ cancer	54.0169	5.75801	79	0
High	BRCA	Breast Invasive Carcinoma	reproductive organ cancer	54.6373	5.77445	2596	0
High	BRCA	Breast Invasive Carcinoma	reproductive organ cancer	54.8423	5.77985	10	0
High	BRCA	Breast Invasive Carcinoma	reproductive organ cancer	54.845	5.77992	791	0
High	BRCA	Breast Invasive Carcinoma	reproductive organ cancer	54.8489	5.78002	10	0
High	BRCA	Breast Invasive Carcinoma	reproductive organ cancer	54.9227	5.78196	1085	0
High	BRCA	Breast Invasive Carcinoma	reproductive organ cancer	55.0356	5.78491	413	0
High	BRCA	Breast Invasive Carcinoma	reproductive organ cancer	55.4085	5.79464	441	0
High	BRCA	Breast Invasive Carcinoma	reproductive organ cancer	55.5704	5.79884	385	0
High	BRCA	Breast Invasive Carcinoma	reproductive organ cancer	55.8121	5.80509	1066	0
High	BRCA	Breast Invasive Carcinoma	reproductive organ cancer	55.9725	5.80922	1434	0
High	BRCA	Breast Invasive Carcinoma	reproductive organ cancer	56.4938	5.82257	358	0
High	BRCA	Breast Invasive Carcinoma	reproductive organ cancer	56.5229	5.82331	2278	0
High	BRCA	Breast Invasive Carcinoma	reproductive organ cancer	57.0647	5.83705	52	0
High	BRCA	Breast Invasive Carcinoma	reproductive organ cancer	57.5135	5.84833	3286	0
High	BRCA	Breast Invasive Carcinoma	reproductive organ cancer	57.5767	5.84992	411	0
High	BRCA	Breast Invasive Carcinoma	reproductive organ cancer	57.8051	5.85562	2048	0
High	BRCA	Breast Invasive Carcinoma	reproductive organ cancer	58.1422	5.86399	1492	0
High	BRCA	Breast Invasive Carcinoma	reproductive organ cancer	58.1465	5.8641	747	0
High	BRCA	Breast Invasive Carcinoma	reproductive organ cancer	58.7124	5.87805	754	1
High	BRCA	Breast Invasive Carcinoma	reproductive organ cancer	58.9716	5.88439	525	0
High	BRCA	Breast Invasive Carcinoma	reproductive organ cancer	58.9893	5.88483	266	1
High	BRCA	Breast Invasive Carcinoma	reproductive organ cancer	59.3435	5.89345	224	1
High	BRCA	Breast Invasive Carcinoma	reproductive organ cancer	59.7347	5.90291	1631	0
High	BRCA	Breast Invasive Carcinoma	reproductive organ cancer	60.8536	5.92964	170	0
High	BRCA	Breast Invasive Carcinoma	reproductive organ cancer	61.1835	5.93743	1587	0
High	BRCA	Breast Invasive Carcinoma	reproductive organ cancer	61.3257	5.94077	607	0
High	BRCA	Breast Invasive Carcinoma	reproductive organ cancer	62.2013	5.96119	385	0
High	BRCA	Breast Invasive Carcinoma	reproductive organ cancer	62.6196	5.97084	2965	1
High	BRCA	Breast Invasive Carcinoma	reproductive organ cancer	63.4354	5.98949	1556	1
High	BRCA	Breast Invasive Carcinoma	reproductive organ cancer	64.3443	6.00998	426	1
High	BRCA	Breast Invasive Carcinoma	reproductive organ cancer	65.5547	6.03683	366	0
High	BRCA	Breast Invasive Carcinoma	reproductive organ cancer	66.7662	6.06321	7777	0
High	BRCA	Breast Invasive Carcinoma	reproductive organ cancer	66.7709	6.06331	1039	0
High	BRCA	Breast Invasive Carcinoma	reproductive organ cancer	66.9884	6.06799	1032	1
High	BRCA	Breast Invasive Carcinoma	reproductive organ cancer	67.6485	6.08212	3021	0
High	BRCA	Breast Invasive Carcinoma	reproductive organ cancer	67.9593	6.08872	441	0
High	BRCA	Breast Invasive Carcinoma	reproductive organ cancer	68.4876	6.09988	2190	0
High	BRCA	Breast Invasive Carcinoma	reproductive organ cancer	69.6884	6.12492	3316	0
High	BRCA	Breast Invasive Carcinoma	reproductive organ cancer	70.0939	6.13327	586	0
High	BRCA	Breast Invasive Carcinoma	reproductive organ cancer	70.1975	6.1354	666	0
High	BRCA	Breast Invasive Carcinoma	reproductive organ cancer	71.1674	6.15517	3102	0
High	BRCA	Breast Invasive Carcinoma	reproductive organ cancer	71.918	6.17029	538	1
High	BRCA	Breast Invasive Carcinoma	reproductive organ cancer	71.9795	6.17152	499	0
High	BRCA	Breast Invasive Carcinoma	reproductive organ cancer	72.7944	6.18774	710	0
High	BRCA	Breast Invasive Carcinoma	reproductive organ cancer	73.4763	6.20117	90	0
High	BRCA	Breast Invasive Carcinoma	reproductive organ cancer	73.7018	6.20558	811	1
High	BRCA	Breast Invasive Carcinoma	reproductive organ cancer	74.0082	6.21156	2381	0
High	BRCA	Breast Invasive Carcinoma	reproductive organ cancer	75.3185	6.23685	313	0
High	BRCA	Breast Invasive Carcinoma	reproductive organ cancer	75.5534	6.24133	7455	1
High	BRCA	Breast Invasive Carcinoma	reproductive organ cancer	75.5555	6.24137	760	0
High	BRCA	Breast Invasive Carcinoma	reproductive organ cancer	76.0473	6.25072	644	0
High	BRCA	Breast Invasive Carcinoma	reproductive organ cancer	76.2158	6.25391	24	0
High	BRCA	Breast Invasive Carcinoma	reproductive organ cancer	76.5694	6.26058	641	0
High	BRCA	Breast Invasive Carcinoma	reproductive organ cancer	76.6342	6.2618	867	0
High	BRCA	Breast Invasive Carcinoma	reproductive organ cancer	76.7365	6.26372	293	0
High	BRCA	Breast Invasive Carcinoma	reproductive organ cancer	77.1668	6.27178	611	0
High	BRCA	Breast Invasive Carcinoma	reproductive organ cancer	78.3138	6.29304	345	0
High	BRCA	Breast Invasive Carcinoma	reproductive organ cancer	78.9729	6.30511	3088	0
High	BRCA	Breast Invasive Carcinoma	reproductive organ cancer	79.6487	6.31739	303	0
High	BRCA	Breast Invasive Carcinoma	reproductive organ cancer	79.7049	6.31841	788	0
High	BRCA	Breast Invasive Carcinoma	reproductive organ cancer	80.2157	6.32761	1093	1
High	BRCA	Breast Invasive Carcinoma	reproductive organ cancer	80.675	6.33584	1542	0
High	BRCA	Breast Invasive Carcinoma	reproductive organ cancer	81.1231	6.34382	2406	0
High	BRCA	Breast Invasive Carcinoma	reproductive organ cancer	81.8591	6.35683	2513	0
High	BRCA	Breast Invasive Carcinoma	reproductive organ cancer	82.8442	6.37407	672	0
High	BRCA	Breast Invasive Carcinoma	reproductive organ cancer	83.7418	6.3896	307	0
High	BRCA	Breast Invasive Carcinoma	reproductive organ cancer	84.0444	6.3948	1572	0
High	BRCA	Breast Invasive Carcinoma	reproductive organ cancer	84.0591	6.39505	1935	0
High	BRCA	Breast Invasive Carcinoma	reproductive organ cancer	84.8786	6.40903	1179	0
High	BRCA	Breast Invasive Carcinoma	reproductive organ cancer	84.9414	6.41009	1140	0
High	BRCA	Breast Invasive Carcinoma	reproductive organ cancer	85.025	6.41151	678	1
High	BRCA	Breast Invasive Carcinoma	reproductive organ cancer	85.2726	6.4157	304	0
High	BRCA	Breast Invasive Carcinoma	reproductive organ cancer	89.3385	6.48282	3472	1
High	BRCA	Breast Invasive Carcinoma	reproductive organ cancer	90.1143	6.49528	1780	0
High	BRCA	Breast Invasive Carcinoma	reproductive organ cancer	90.199	6.49664	3342	0
High	BRCA	Breast Invasive Carcinoma	reproductive organ cancer	90.4653	6.50089	912	1
High	BRCA	Breast Invasive Carcinoma	reproductive organ cancer	91.3602	6.51507	1988	0
High	BRCA	Breast Invasive Carcinoma	reproductive organ cancer	91.8189	6.52229	273	0
High	BRCA	Breast Invasive Carcinoma	reproductive organ cancer	96.78	6.59813	594	0
High	BRCA	Breast Invasive Carcinoma	reproductive organ cancer	97.1737	6.60398	214	0
High	BRCA	Breast Invasive Carcinoma	reproductive organ cancer	100.925	6.65857	608	0
High	BRCA	Breast Invasive Carcinoma	reproductive organ cancer	100.959	6.65906	242	0
High	BRCA	Breast Invasive Carcinoma	reproductive organ cancer	101.157	6.66188	1026	0
High	BRCA	Breast Invasive Carcinoma	reproductive organ cancer	101.815	6.67122	1266	0
High	BRCA	Breast Invasive Carcinoma	reproductive organ cancer	102.084	6.67502	647	0
High	BRCA	Breast Invasive Carcinoma	reproductive organ cancer	102.987	6.68773	488	0
High	BRCA	Breast Invasive Carcinoma	reproductive organ cancer	103.99	6.70169	5	0
High	BRCA	Breast Invasive Carcinoma	reproductive organ cancer	105.844	6.72715	16	0
High	BRCA	Breast Invasive Carcinoma	reproductive organ cancer	106.801	6.74014	1099	0
High	BRCA	Breast Invasive Carcinoma	reproductive organ cancer	106.9	6.74146	215	0
High	BRCA	Breast Invasive Carcinoma	reproductive organ cancer	107.105	6.74423	1546	0
High	BRCA	Breast Invasive Carcinoma	reproductive organ cancer	107.173	6.74514	5	0
High	BRCA	Breast Invasive Carcinoma	reproductive organ cancer	109.401	6.7748	1174	0
High	BRCA	Breast Invasive Carcinoma	reproductive organ cancer	110.9	6.79442	518	0
High	BRCA	Breast Invasive Carcinoma	reproductive organ cancer	111.651	6.80415	918	0
High	BRCA	Breast Invasive Carcinoma	reproductive organ cancer	116.671	6.86754	30	0
High	BRCA	Breast Invasive Carcinoma	reproductive organ cancer	117.906	6.88272	1309	0
High	BRCA	Breast Invasive Carcinoma	reproductive organ cancer	118.469	6.88958	266	0
High	BRCA	Breast Invasive Carcinoma	reproductive organ cancer	118.63	6.89154	3283	0
High	BRCA	Breast Invasive Carcinoma	reproductive organ cancer	120.234	6.9109	7106	0
High	BRCA	Breast Invasive Carcinoma	reproductive organ cancer	123.705	6.95193	1309	0
High	BRCA	Breast Invasive Carcinoma	reproductive organ cancer	126.416	6.98318	664	0
High	BRCA	Breast Invasive Carcinoma	reproductive organ cancer	126.492	6.98404	368	0
High	BRCA	Breast Invasive Carcinoma	reproductive organ cancer	127.432	6.99471	1203	0
High	BRCA	Breast Invasive Carcinoma	reproductive organ cancer	129.409	7.01691	584	0
High	BRCA	Breast Invasive Carcinoma	reproductive organ cancer	130.836	7.03271	134	0
High	BRCA	Breast Invasive Carcinoma	reproductive organ cancer	132.349	7.04929	2108	0
High	BRCA	Breast Invasive Carcinoma	reproductive organ cancer	133.296	7.05957	629	0
High	BRCA	Breast Invasive Carcinoma	reproductive organ cancer	133.455	7.06129	573	1
High	BRCA	Breast Invasive Carcinoma	reproductive organ cancer	134.331	7.07072	1523	0
High	BRCA	Breast Invasive Carcinoma	reproductive organ cancer	139.984	7.13015	1925	0
High	BRCA	Breast Invasive Carcinoma	reproductive organ cancer	140.556	7.13603	548	1
High	BRCA	Breast Invasive Carcinoma	reproductive organ cancer	144.667	7.17759	709	0
High	BRCA	Breast Invasive Carcinoma	reproductive organ cancer	145.443	7.1853	554	0
High	BRCA	Breast Invasive Carcinoma	reproductive organ cancer	147.033	7.20097	1027	0
High	BRCA	Breast Invasive Carcinoma	reproductive organ cancer	147.091	7.20154	612	0
High	BRCA	Breast Invasive Carcinoma	reproductive organ cancer	153.501	7.26304	2361	1
High	BRCA	Breast Invasive Carcinoma	reproductive organ cancer	163.803	7.3567	596	0
High	BRCA	Breast Invasive Carcinoma	reproductive organ cancer	163.942	7.35792	991	1
High	BRCA	Breast Invasive Carcinoma	reproductive organ cancer	170.69	7.41608	383	0
High	BRCA	Breast Invasive Carcinoma	reproductive organ cancer	172.247	7.42917	566	0
High	BRCA	Breast Invasive Carcinoma	reproductive organ cancer	180.438	7.49616	304	0
High	BRCA	Breast Invasive Carcinoma	reproductive organ cancer	186.885	7.54678	455	0
High	BRCA	Breast Invasive Carcinoma	reproductive organ cancer	196.085	7.61607	231	0
High	BRCA	Breast Invasive Carcinoma	reproductive organ cancer	203.832	7.67195	4361	0
High	BRCA	Breast Invasive Carcinoma	reproductive organ cancer	210.085	7.71552	590	0
High	BRCA	Breast Invasive Carcinoma	reproductive organ cancer	220.62	7.78607	227	0
High	BRCA	Breast Invasive Carcinoma	reproductive organ cancer	230.989	7.85231	463	0
High	BRCA	Breast Invasive Carcinoma	reproductive organ cancer	281.702	8.13854	1556	1
High	BRCA	Breast Invasive Carcinoma	reproductive organ cancer	285.658	8.15865	1673	0
High	BRCA	Breast Invasive Carcinoma	reproductive organ cancer	298.831	8.22367	2109	0
High	BRCA	Breast Invasive Carcinoma	reproductive organ cancer	350.868	8.45519	567	0
High	BRCA	Breast Invasive Carcinoma	reproductive organ cancer	495.77	8.95382	1074	0
High	BRCA	Breast Invasive Carcinoma	reproductive organ cancer	589.472	9.20352	10	0
High	BRCA	Breast Invasive Carcinoma	reproductive organ cancer	722.859	9.49777	907	0
Low	CESC	Cervical Squamous Cell Carcinoma and Endocervical Adenocarcinoma	reproductive organ cancer	0.7907	-0.166989	490	0
Low	CESC	Cervical Squamous Cell Carcinoma and Endocervical Adenocarcinoma	reproductive organ cancer	0.9719	0.10017	659	1
Low	CESC	Cervical Squamous Cell Carcinoma and Endocervical Adenocarcinoma	reproductive organ cancer	2.1394	1.16311	1011	1
Low	CESC	Cervical Squamous Cell Carcinoma and Endocervical Adenocarcinoma	reproductive organ cancer	3.227	1.73422	619	0
Low	CESC	Cervical Squamous Cell Carcinoma and Endocervical Adenocarcinoma	reproductive organ cancer	3.5913	1.88413	45	0
Low	CESC	Cervical Squamous Cell Carcinoma and Endocervical Adenocarcinoma	reproductive organ cancer	3.9866	2.0309	71	0
Low	CESC	Cervical Squamous Cell Carcinoma and Endocervical Adenocarcinoma	reproductive organ cancer	4.3114	2.14124	90	0
Low	CESC	Cervical Squamous Cell Carcinoma and Endocervical Adenocarcinoma	reproductive organ cancer	4.3753	2.16198	632	0
Low	CESC	Cervical Squamous Cell Carcinoma and Endocervical Adenocarcinoma	reproductive organ cancer	4.7567	2.27998	919	0
Low	CESC	Cervical Squamous Cell Carcinoma and Endocervical Adenocarcinoma	reproductive organ cancer	4.8535	2.30845	2893	0
Low	CESC	Cervical Squamous Cell Carcinoma and Endocervical Adenocarcinoma	reproductive organ cancer	5.387	2.45602	1778	0
Low	CESC	Cervical Squamous Cell Carcinoma and Endocervical Adenocarcinoma	reproductive organ cancer	5.406	2.461	4483	0
Low	CESC	Cervical Squamous Cell Carcinoma and Endocervical Adenocarcinoma	reproductive organ cancer	6.103	2.63297	1345	0
Low	CESC	Cervical Squamous Cell Carcinoma and Endocervical Adenocarcinoma	reproductive organ cancer	6.763	2.77884	3874	0
Low	CESC	Cervical Squamous Cell Carcinoma and Endocervical Adenocarcinoma	reproductive organ cancer	7.0774	2.84346	965	0
Low	CESC	Cervical Squamous Cell Carcinoma and Endocervical Adenocarcinoma	reproductive organ cancer	7.1611	2.86019	595	0
Low	CESC	Cervical Squamous Cell Carcinoma and Endocervical Adenocarcinoma	reproductive organ cancer	7.1612	2.86021	863	0
Low	CESC	Cervical Squamous Cell Carcinoma and Endocervical Adenocarcinoma	reproductive organ cancer	7.3387	2.89505	442	1
Low	CESC	Cervical Squamous Cell Carcinoma and Endocervical Adenocarcinoma	reproductive organ cancer	7.4473	2.91596	636	0
Low	CESC	Cervical Squamous Cell Carcinoma and Endocervical Adenocarcinoma	reproductive organ cancer	7.5362	2.93285	491	0
Low	CESC	Cervical Squamous Cell Carcinoma and Endocervical Adenocarcinoma	reproductive organ cancer	7.5414	2.93384	720	0
Low	CESC	Cervical Squamous Cell Carcinoma and Endocervical Adenocarcinoma	reproductive organ cancer	7.7614	2.97479	890	0
Low	CESC	Cervical Squamous Cell Carcinoma and Endocervical Adenocarcinoma	reproductive organ cancer	7.8785	2.99612	828	0
Low	CESC	Cervical Squamous Cell Carcinoma and Endocervical Adenocarcinoma	reproductive organ cancer	8.2435	3.06065	2526	0
Low	CESC	Cervical Squamous Cell Carcinoma and Endocervical Adenocarcinoma	reproductive organ cancer	8.5794	3.1176	2032	1
Low	CESC	Cervical Squamous Cell Carcinoma and Endocervical Adenocarcinoma	reproductive organ cancer	8.6484	3.12902	959	0
Low	CESC	Cervical Squamous Cell Carcinoma and Endocervical Adenocarcinoma	reproductive organ cancer	8.7151	3.13998	27	0
Low	CESC	Cervical Squamous Cell Carcinoma and Endocervical Adenocarcinoma	reproductive organ cancer	8.8101	3.15544	1136	0
Low	CESC	Cervical Squamous Cell Carcinoma and Endocervical Adenocarcinoma	reproductive organ cancer	8.8723	3.16548	1444	0
Low	CESC	Cervical Squamous Cell Carcinoma and Endocervical Adenocarcinoma	reproductive organ cancer	8.8886	3.1681	552	0
Low	CESC	Cervical Squamous Cell Carcinoma and Endocervical Adenocarcinoma	reproductive organ cancer	9.2012	3.21742	512	0
Low	CESC	Cervical Squamous Cell Carcinoma and Endocervical Adenocarcinoma	reproductive organ cancer	9.2219	3.22062	607	1
Low	CESC	Cervical Squamous Cell Carcinoma and Endocervical Adenocarcinoma	reproductive organ cancer	9.4813	3.26022	34	0
Low	CESC	Cervical Squamous Cell Carcinoma and Endocervical Adenocarcinoma	reproductive organ cancer	9.6043	3.27862	1582	0
Low	CESC	Cervical Squamous Cell Carcinoma and Endocervical Adenocarcinoma	reproductive organ cancer	9.6915	3.29153	43	0
Low	CESC	Cervical Squamous Cell Carcinoma and Endocervical Adenocarcinoma	reproductive organ cancer	9.9396	3.32763	1367	0
Low	CESC	Cervical Squamous Cell Carcinoma and Endocervical Adenocarcinoma	reproductive organ cancer	10.0511	3.34356	747	0
Low	CESC	Cervical Squamous Cell Carcinoma and Endocervical Adenocarcinoma	reproductive organ cancer	10.4948	3.40528	1243	0
Low	CESC	Cervical Squamous Cell Carcinoma and Endocervical Adenocarcinoma	reproductive organ cancer	10.5315	3.41027	370	1
Low	CESC	Cervical Squamous Cell Carcinoma and Endocervical Adenocarcinoma	reproductive organ cancer	10.5882	3.41795	46	0
Low	CESC	Cervical Squamous Cell Carcinoma and Endocervical Adenocarcinoma	reproductive organ cancer	10.9614	3.46746	83	0
Low	CESC	Cervical Squamous Cell Carcinoma and Endocervical Adenocarcinoma	reproductive organ cancer	10.9879	3.47091	1667	0
Low	CESC	Cervical Squamous Cell Carcinoma and Endocervical Adenocarcinoma	reproductive organ cancer	11.1685	3.49422	21	0
Low	CESC	Cervical Squamous Cell Carcinoma and Endocervical Adenocarcinoma	reproductive organ cancer	11.5057	3.53676	34	0
Low	CESC	Cervical Squamous Cell Carcinoma and Endocervical Adenocarcinoma	reproductive organ cancer	11.643	3.55373	725	0
Low	CESC	Cervical Squamous Cell Carcinoma and Endocervical Adenocarcinoma	reproductive organ cancer	12.4236	3.64658	15	0
Low	CESC	Cervical Squamous Cell Carcinoma and Endocervical Adenocarcinoma	reproductive organ cancer	12.4288	3.64718	1053	0
Low	CESC	Cervical Squamous Cell Carcinoma and Endocervical Adenocarcinoma	reproductive organ cancer	12.5025	3.65564	426	0
Low	CESC	Cervical Squamous Cell Carcinoma and Endocervical Adenocarcinoma	reproductive organ cancer	12.5857	3.66513	109	0
Low	CESC	Cervical Squamous Cell Carcinoma and Endocervical Adenocarcinoma	reproductive organ cancer	12.608	3.66767	951	1
Low	CESC	Cervical Squamous Cell Carcinoma and Endocervical Adenocarcinoma	reproductive organ cancer	12.6525	3.67271	954	0
Low	CESC	Cervical Squamous Cell Carcinoma and Endocervical Adenocarcinoma	reproductive organ cancer	12.9314	3.70392	129	0
Low	CESC	Cervical Squamous Cell Carcinoma and Endocervical Adenocarcinoma	reproductive organ cancer	13.115	3.7241	567	0
Low	CESC	Cervical Squamous Cell Carcinoma and Endocervical Adenocarcinoma	reproductive organ cancer	13.1379	3.7266	1210	1
Low	CESC	Cervical Squamous Cell Carcinoma and Endocervical Adenocarcinoma	reproductive organ cancer	13.5094	3.76653	543	1
Low	CESC	Cervical Squamous Cell Carcinoma and Endocervical Adenocarcinoma	reproductive organ cancer	13.5994	3.77604	688	0
Low	CESC	Cervical Squamous Cell Carcinoma and Endocervical Adenocarcinoma	reproductive organ cancer	13.7796	3.79489	6408	0
Low	CESC	Cervical Squamous Cell Carcinoma and Endocervical Adenocarcinoma	reproductive organ cancer	13.8197	3.79906	1756	0
Low	CESC	Cervical Squamous Cell Carcinoma and Endocervical Adenocarcinoma	reproductive organ cancer	14.3203	3.85003	1714	0
Low	CESC	Cervical Squamous Cell Carcinoma and Endocervical Adenocarcinoma	reproductive organ cancer	14.7061	3.88812	1031	0
Low	CESC	Cervical Squamous Cell Carcinoma and Endocervical Adenocarcinoma	reproductive organ cancer	14.8997	3.90686	1386	0
Low	CESC	Cervical Squamous Cell Carcinoma and Endocervical Adenocarcinoma	reproductive organ cancer	14.9263	3.90942	1246	0
Low	CESC	Cervical Squamous Cell Carcinoma and Endocervical Adenocarcinoma	reproductive organ cancer	14.9966	3.91615	9	0
Low	CESC	Cervical Squamous Cell Carcinoma and Endocervical Adenocarcinoma	reproductive organ cancer	15.144	3.93017	241	0
Low	CESC	Cervical Squamous Cell Carcinoma and Endocervical Adenocarcinoma	reproductive organ cancer	15.3376	3.94838	2949	0
Low	CESC	Cervical Squamous Cell Carcinoma and Endocervical Adenocarcinoma	reproductive organ cancer	15.755	3.98687	490	0
Low	CESC	Cervical Squamous Cell Carcinoma and Endocervical Adenocarcinoma	reproductive organ cancer	15.7582	3.98716	633	1
Low	CESC	Cervical Squamous Cell Carcinoma and Endocervical Adenocarcinoma	reproductive organ cancer	15.841	3.99467	730	0
Low	CESC	Cervical Squamous Cell Carcinoma and Endocervical Adenocarcinoma	reproductive organ cancer	15.9963	4.00866	829	1
Low	CESC	Cervical Squamous Cell Carcinoma and Endocervical Adenocarcinoma	reproductive organ cancer	16.2149	4.02812	861	0
Low	CESC	Cervical Squamous Cell Carcinoma and Endocervical Adenocarcinoma	reproductive organ cancer	16.6788	4.06857	1243	0
Low	CESC	Cervical Squamous Cell Carcinoma and Endocervical Adenocarcinoma	reproductive organ cancer	16.8635	4.08436	372	0
Low	CESC	Cervical Squamous Cell Carcinoma and Endocervical Adenocarcinoma	reproductive organ cancer	16.8748	4.08532	1013	0
Low	CESC	Cervical Squamous Cell Carcinoma and Endocervical Adenocarcinoma	reproductive organ cancer	17.3006	4.12107	397	0
Low	CESC	Cervical Squamous Cell Carcinoma and Endocervical Adenocarcinoma	reproductive organ cancer	17.4101	4.13012	259	0
Low	CESC	Cervical Squamous Cell Carcinoma and Endocervical Adenocarcinoma	reproductive organ cancer	17.461	4.1343	2052	1
Low	CESC	Cervical Squamous Cell Carcinoma and Endocervical Adenocarcinoma	reproductive organ cancer	17.8522	4.16609	830	0
Low	CESC	Cervical Squamous Cell Carcinoma and Endocervical Adenocarcinoma	reproductive organ cancer	17.9427	4.17334	2859	1
High	CESC	Cervical Squamous Cell Carcinoma and Endocervical Adenocarcinoma	reproductive organ cancer	18.0013	4.17802	634	0
High	CESC	Cervical Squamous Cell Carcinoma and Endocervical Adenocarcinoma	reproductive organ cancer	18.971	4.25331	879	1
High	CESC	Cervical Squamous Cell Carcinoma and Endocervical Adenocarcinoma	reproductive organ cancer	19.372	4.28333	369	0
High	CESC	Cervical Squamous Cell Carcinoma and Endocervical Adenocarcinoma	reproductive organ cancer	19.4823	4.29148	1453	1
High	CESC	Cervical Squamous Cell Carcinoma and Endocervical Adenocarcinoma	reproductive organ cancer	19.8242	4.31645	533	0
High	CESC	Cervical Squamous Cell Carcinoma and Endocervical Adenocarcinoma	reproductive organ cancer	19.9057	4.32234	815	0
High	CESC	Cervical Squamous Cell Carcinoma and Endocervical Adenocarcinoma	reproductive organ cancer	20.7664	4.38311	253	1
High	CESC	Cervical Squamous Cell Carcinoma and Endocervical Adenocarcinoma	reproductive organ cancer	22.2076	4.47946	483	0
High	CESC	Cervical Squamous Cell Carcinoma and Endocervical Adenocarcinoma	reproductive organ cancer	22.2495	4.48217	3046	1
High	CESC	Cervical Squamous Cell Carcinoma and Endocervical Adenocarcinoma	reproductive organ cancer	22.4565	4.49547	652	0
High	CESC	Cervical Squamous Cell Carcinoma and Endocervical Adenocarcinoma	reproductive organ cancer	22.4999	4.49824	499	0
High	CESC	Cervical Squamous Cell Carcinoma and Endocervical Adenocarcinoma	reproductive organ cancer	22.608	4.50513	2520	1
High	CESC	Cervical Squamous Cell Carcinoma and Endocervical Adenocarcinoma	reproductive organ cancer	22.9589	4.52725	4	0
High	CESC	Cervical Squamous Cell Carcinoma and Endocervical Adenocarcinoma	reproductive organ cancer	23.0178	4.53093	4879	0
High	CESC	Cervical Squamous Cell Carcinoma and Endocervical Adenocarcinoma	reproductive organ cancer	23.5533	4.56397	491	0
High	CESC	Cervical Squamous Cell Carcinoma and Endocervical Adenocarcinoma	reproductive organ cancer	23.5599	4.56437	1688	0
High	CESC	Cervical Squamous Cell Carcinoma and Endocervical Adenocarcinoma	reproductive organ cancer	24.2057	4.60322	634	0
High	CESC	Cervical Squamous Cell Carcinoma and Endocervical Adenocarcinoma	reproductive organ cancer	24.3617	4.61245	284	0
High	CESC	Cervical Squamous Cell Carcinoma and Endocervical Adenocarcinoma	reproductive organ cancer	24.8068	4.63847	454	0
High	CESC	Cervical Squamous Cell Carcinoma and Endocervical Adenocarcinoma	reproductive organ cancer	24.9937	4.64925	685	0
High	CESC	Cervical Squamous Cell Carcinoma and Endocervical Adenocarcinoma	reproductive organ cancer	25.0491	4.65243	453	0
High	CESC	Cervical Squamous Cell Carcinoma and Endocervical Adenocarcinoma	reproductive organ cancer	25.1718	4.65946	595	0
High	CESC	Cervical Squamous Cell Carcinoma and Endocervical Adenocarcinoma	reproductive organ cancer	25.2294	4.66274	2044	0
High	CESC	Cervical Squamous Cell Carcinoma and Endocervical Adenocarcinoma	reproductive organ cancer	25.382	4.67141	636	0
High	CESC	Cervical Squamous Cell Carcinoma and Endocervical Adenocarcinoma	reproductive organ cancer	25.6527	4.68665	747	0
High	CESC	Cervical Squamous Cell Carcinoma and Endocervical Adenocarcinoma	reproductive organ cancer	25.7999	4.69487	1065	1
High	CESC	Cervical Squamous Cell Carcinoma and Endocervical Adenocarcinoma	reproductive organ cancer	26.042	4.7083	1263	0
High	CESC	Cervical Squamous Cell Carcinoma and Endocervical Adenocarcinoma	reproductive organ cancer	26.2334	4.71882	854	0
High	CESC	Cervical Squamous Cell Carcinoma and Endocervical Adenocarcinoma	reproductive organ cancer	26.5646	4.73685	1078	0
High	CESC	Cervical Squamous Cell Carcinoma and Endocervical Adenocarcinoma	reproductive organ cancer	26.7154	4.74499	1112	0
High	CESC	Cervical Squamous Cell Carcinoma and Endocervical Adenocarcinoma	reproductive organ cancer	27.0217	4.76138	3097	1
High	CESC	Cervical Squamous Cell Carcinoma and Endocervical Adenocarcinoma	reproductive organ cancer	27.6585	4.79486	636	1
High	CESC	Cervical Squamous Cell Carcinoma and Endocervical Adenocarcinoma	reproductive organ cancer	27.7591	4.80008	252	1
High	CESC	Cervical Squamous Cell Carcinoma and Endocervical Adenocarcinoma	reproductive organ cancer	27.8908	4.80688	699	0
High	CESC	Cervical Squamous Cell Carcinoma and Endocervical Adenocarcinoma	reproductive organ cancer	28.0297	4.81402	1394	1
High	CESC	Cervical Squamous Cell Carcinoma and Endocervical Adenocarcinoma	reproductive organ cancer	28.2698	4.82628	791	0
High	CESC	Cervical Squamous Cell Carcinoma and Endocervical Adenocarcinoma	reproductive organ cancer	28.6176	4.84386	1066	0
High	CESC	Cervical Squamous Cell Carcinoma and Endocervical Adenocarcinoma	reproductive organ cancer	28.8125	4.85362	555	0
High	CESC	Cervical Squamous Cell Carcinoma and Endocervical Adenocarcinoma	reproductive organ cancer	29.1447	4.8701	542	0
High	CESC	Cervical Squamous Cell Carcinoma and Endocervical Adenocarcinoma	reproductive organ cancer	29.3151	4.87849	555	1
High	CESC	Cervical Squamous Cell Carcinoma and Endocervical Adenocarcinoma	reproductive organ cancer	29.3267	4.87905	621	0
High	CESC	Cervical Squamous Cell Carcinoma and Endocervical Adenocarcinoma	reproductive organ cancer	29.5622	4.89055	119	0
High	CESC	Cervical Squamous Cell Carcinoma and Endocervical Adenocarcinoma	reproductive organ cancer	29.6946	4.89698	376	0
High	CESC	Cervical Squamous Cell Carcinoma and Endocervical Adenocarcinoma	reproductive organ cancer	29.7457	4.89945	406	0
High	CESC	Cervical Squamous Cell Carcinoma and Endocervical Adenocarcinoma	reproductive organ cancer	29.8686	4.90538	485	0
High	CESC	Cervical Squamous Cell Carcinoma and Endocervical Adenocarcinoma	reproductive organ cancer	30.9238	4.9553	540	0
High	CESC	Cervical Squamous Cell Carcinoma and Endocervical Adenocarcinoma	reproductive organ cancer	30.9364	4.95589	755	0
High	CESC	Cervical Squamous Cell Carcinoma and Endocervical Adenocarcinoma	reproductive organ cancer	31.0138	4.95948	1946	0
High	CESC	Cervical Squamous Cell Carcinoma and Endocervical Adenocarcinoma	reproductive organ cancer	31.5953	4.9862	2094	1
High	CESC	Cervical Squamous Cell Carcinoma and Endocervical Adenocarcinoma	reproductive organ cancer	31.6212	4.98738	1415	0
High	CESC	Cervical Squamous Cell Carcinoma and Endocervical Adenocarcinoma	reproductive organ cancer	31.7114	4.99147	739	0
High	CESC	Cervical Squamous Cell Carcinoma and Endocervical Adenocarcinoma	reproductive organ cancer	31.884	4.99928	1505	0
High	CESC	Cervical Squamous Cell Carcinoma and Endocervical Adenocarcinoma	reproductive organ cancer	32.4496	5.02457	1083	1
High	CESC	Cervical Squamous Cell Carcinoma and Endocervical Adenocarcinoma	reproductive organ cancer	32.8803	5.04353	444	0
High	CESC	Cervical Squamous Cell Carcinoma and Endocervical Adenocarcinoma	reproductive organ cancer	33.3714	5.06486	482	0
High	CESC	Cervical Squamous Cell Carcinoma and Endocervical Adenocarcinoma	reproductive organ cancer	33.5689	5.07334	573	0
High	CESC	Cervical Squamous Cell Carcinoma and Endocervical Adenocarcinoma	reproductive organ cancer	33.7493	5.08105	761	0
High	CESC	Cervical Squamous Cell Carcinoma and Endocervical Adenocarcinoma	reproductive organ cancer	33.824	5.08423	27	0
High	CESC	Cervical Squamous Cell Carcinoma and Endocervical Adenocarcinoma	reproductive organ cancer	34.0993	5.09589	659	1
High	CESC	Cervical Squamous Cell Carcinoma and Endocervical Adenocarcinoma	reproductive organ cancer	34.2415	5.10188	955	1
High	CESC	Cervical Squamous Cell Carcinoma and Endocervical Adenocarcinoma	reproductive organ cancer	34.593	5.11657	2114	0
High	CESC	Cervical Squamous Cell Carcinoma and Endocervical Adenocarcinoma	reproductive organ cancer	34.6185	5.11763	715	1
High	CESC	Cervical Squamous Cell Carcinoma and Endocervical Adenocarcinoma	reproductive organ cancer	34.6728	5.11989	410	0
High	CESC	Cervical Squamous Cell Carcinoma and Endocervical Adenocarcinoma	reproductive organ cancer	35.0162	5.13406	534	0
High	CESC	Cervical Squamous Cell Carcinoma and Endocervical Adenocarcinoma	reproductive organ cancer	35.2915	5.14533	793	0
High	CESC	Cervical Squamous Cell Carcinoma and Endocervical Adenocarcinoma	reproductive organ cancer	35.306	5.14592	586	0
High	CESC	Cervical Squamous Cell Carcinoma and Endocervical Adenocarcinoma	reproductive organ cancer	36.0238	5.17488	227	1
High	CESC	Cervical Squamous Cell Carcinoma and Endocervical Adenocarcinoma	reproductive organ cancer	36.3308	5.18709	518	0
High	CESC	Cervical Squamous Cell Carcinoma and Endocervical Adenocarcinoma	reproductive organ cancer	36.4674	5.19249	474	0
High	CESC	Cervical Squamous Cell Carcinoma and Endocervical Adenocarcinoma	reproductive organ cancer	36.7133	5.20216	494	1
High	CESC	Cervical Squamous Cell Carcinoma and Endocervical Adenocarcinoma	reproductive organ cancer	37.0805	5.21647	2496	0
High	CESC	Cervical Squamous Cell Carcinoma and Endocervical Adenocarcinoma	reproductive organ cancer	37.1589	5.21951	3935	0
High	CESC	Cervical Squamous Cell Carcinoma and Endocervical Adenocarcinoma	reproductive organ cancer	37.3397	5.2265	596	0
High	CESC	Cervical Squamous Cell Carcinoma and Endocervical Adenocarcinoma	reproductive organ cancer	37.6186	5.2372	1692	1
High	CESC	Cervical Squamous Cell Carcinoma and Endocervical Adenocarcinoma	reproductive organ cancer	37.7706	5.24301	638	1
High	CESC	Cervical Squamous Cell Carcinoma and Endocervical Adenocarcinoma	reproductive organ cancer	37.9166	5.24856	254	0
High	CESC	Cervical Squamous Cell Carcinoma and Endocervical Adenocarcinoma	reproductive organ cancer	38.236	5.26063	52	1
High	CESC	Cervical Squamous Cell Carcinoma and Endocervical Adenocarcinoma	reproductive organ cancer	38.2938	5.2628	986	0
High	CESC	Cervical Squamous Cell Carcinoma and Endocervical Adenocarcinoma	reproductive organ cancer	39.0685	5.29162	2394	0
High	CESC	Cervical Squamous Cell Carcinoma and Endocervical Adenocarcinoma	reproductive organ cancer	39.4894	5.30704	74	1
High	CESC	Cervical Squamous Cell Carcinoma and Endocervical Adenocarcinoma	reproductive organ cancer	39.694	5.31448	492	1
High	CESC	Cervical Squamous Cell Carcinoma and Endocervical Adenocarcinoma	reproductive organ cancer	39.7173	5.31532	471	1
High	CESC	Cervical Squamous Cell Carcinoma and Endocervical Adenocarcinoma	reproductive organ cancer	40.6836	5.34992	1472	0
High	CESC	Cervical Squamous Cell Carcinoma and Endocervical Adenocarcinoma	reproductive organ cancer	41.8153	5.38941	346	0
High	CESC	Cervical Squamous Cell Carcinoma and Endocervical Adenocarcinoma	reproductive organ cancer	41.9289	5.39331	1357	0
High	CESC	Cervical Squamous Cell Carcinoma and Endocervical Adenocarcinoma	reproductive organ cancer	41.9452	5.39387	287	0
High	CESC	Cervical Squamous Cell Carcinoma and Endocervical Adenocarcinoma	reproductive organ cancer	41.9654	5.39456	4467	0
High	CESC	Cervical Squamous Cell Carcinoma and Endocervical Adenocarcinoma	reproductive organ cancer	42.6944	5.41935	4482	0
High	CESC	Cervical Squamous Cell Carcinoma and Endocervical Adenocarcinoma	reproductive organ cancer	43.4565	5.44482	3	0
High	CESC	Cervical Squamous Cell Carcinoma and Endocervical Adenocarcinoma	reproductive organ cancer	44.0724	5.46507	533	0
High	CESC	Cervical Squamous Cell Carcinoma and Endocervical Adenocarcinoma	reproductive organ cancer	45.3316	5.50562	1203	0
High	CESC	Cervical Squamous Cell Carcinoma and Endocervical Adenocarcinoma	reproductive organ cancer	45.5092	5.51125	13	0
High	CESC	Cervical Squamous Cell Carcinoma and Endocervical Adenocarcinoma	reproductive organ cancer	45.7643	5.5193	1535	0
High	CESC	Cervical Squamous Cell Carcinoma and Endocervical Adenocarcinoma	reproductive organ cancer	45.9584	5.52539	477	1
High	CESC	Cervical Squamous Cell Carcinoma and Endocervical Adenocarcinoma	reproductive organ cancer	46.2291	5.53385	3442	0
High	CESC	Cervical Squamous Cell Carcinoma and Endocervical Adenocarcinoma	reproductive organ cancer	46.7793	5.55088	829	1
High	CESC	Cervical Squamous Cell Carcinoma and Endocervical Adenocarcinoma	reproductive organ cancer	47.2819	5.56626	4172	0
High	CESC	Cervical Squamous Cell Carcinoma and Endocervical Adenocarcinoma	reproductive organ cancer	47.3139	5.56724	978	1
High	CESC	Cervical Squamous Cell Carcinoma and Endocervical Adenocarcinoma	reproductive organ cancer	48.2725	5.59612	602	0
High	CESC	Cervical Squamous Cell Carcinoma and Endocervical Adenocarcinoma	reproductive organ cancer	48.7835	5.61128	11	0
High	CESC	Cervical Squamous Cell Carcinoma and Endocervical Adenocarcinoma	reproductive organ cancer	48.8381	5.61289	1169	0
High	CESC	Cervical Squamous Cell Carcinoma and Endocervical Adenocarcinoma	reproductive organ cancer	50.6683	5.66586	1561	0
High	CESC	Cervical Squamous Cell Carcinoma and Endocervical Adenocarcinoma	reproductive organ cancer	51.0898	5.67778	12	0
High	CESC	Cervical Squamous Cell Carcinoma and Endocervical Adenocarcinoma	reproductive organ cancer	51.26	5.68257	1106	0
High	CESC	Cervical Squamous Cell Carcinoma and Endocervical Adenocarcinoma	reproductive organ cancer	52.1921	5.70852	1992	0
High	CESC	Cervical Squamous Cell Carcinoma and Endocervical Adenocarcinoma	reproductive organ cancer	52.3274	5.71225	383	0
High	CESC	Cervical Squamous Cell Carcinoma and Endocervical Adenocarcinoma	reproductive organ cancer	52.4078	5.71446	2669	0
High	CESC	Cervical Squamous Cell Carcinoma and Endocervical Adenocarcinoma	reproductive organ cancer	52.7825	5.72472	1409	0
High	CESC	Cervical Squamous Cell Carcinoma and Endocervical Adenocarcinoma	reproductive organ cancer	52.8292	5.72599	350	1
High	CESC	Cervical Squamous Cell Carcinoma and Endocervical Adenocarcinoma	reproductive organ cancer	53.1073	5.73355	266	1
High	CESC	Cervical Squamous Cell Carcinoma and Endocervical Adenocarcinoma	reproductive organ cancer	53.4121	5.74179	132	1
High	CESC	Cervical Squamous Cell Carcinoma and Endocervical Adenocarcinoma	reproductive organ cancer	54.8043	5.77885	104	1
High	CESC	Cervical Squamous Cell Carcinoma and Endocervical Adenocarcinoma	reproductive organ cancer	55.6525	5.80096	2493	0
High	CESC	Cervical Squamous Cell Carcinoma and Endocervical Adenocarcinoma	reproductive organ cancer	56.5092	5.82296	2	0
High	CESC	Cervical Squamous Cell Carcinoma and Endocervical Adenocarcinoma	reproductive organ cancer	57.9002	5.85799	14	1
High	CESC	Cervical Squamous Cell Carcinoma and Endocervical Adenocarcinoma	reproductive organ cancer	57.986	5.86012	4738	0
High	CESC	Cervical Squamous Cell Carcinoma and Endocervical Adenocarcinoma	reproductive organ cancer	58.0279	5.86116	5385	0
High	CESC	Cervical Squamous Cell Carcinoma and Endocervical Adenocarcinoma	reproductive organ cancer	58.1147	5.86331	370	1
High	CESC	Cervical Squamous Cell Carcinoma and Endocervical Adenocarcinoma	reproductive organ cancer	58.7638	5.87931	4385	0
High	CESC	Cervical Squamous Cell Carcinoma and Endocervical Adenocarcinoma	reproductive organ cancer	60.1052	5.91182	1015	0
High	CESC	Cervical Squamous Cell Carcinoma and Endocervical Adenocarcinoma	reproductive organ cancer	60.8271	5.92901	447	0
High	CESC	Cervical Squamous Cell Carcinoma and Endocervical Adenocarcinoma	reproductive organ cancer	61.7353	5.95036	1372	1
High	CESC	Cervical Squamous Cell Carcinoma and Endocervical Adenocarcinoma	reproductive organ cancer	62.1023	5.9589	5	0
High	CESC	Cervical Squamous Cell Carcinoma and Endocervical Adenocarcinoma	reproductive organ cancer	62.3203	5.96394	254	0
High	CESC	Cervical Squamous Cell Carcinoma and Endocervical Adenocarcinoma	reproductive organ cancer	62.9563	5.97857	729	0
High	CESC	Cervical Squamous Cell Carcinoma and Endocervical Adenocarcinoma	reproductive organ cancer	64.1537	6.00571	795	0
High	CESC	Cervical Squamous Cell Carcinoma and Endocervical Adenocarcinoma	reproductive organ cancer	64.1598	6.00584	4086	1
High	CESC	Cervical Squamous Cell Carcinoma and Endocervical Adenocarcinoma	reproductive organ cancer	64.6897	6.01769	4694	0
High	CESC	Cervical Squamous Cell Carcinoma and Endocervical Adenocarcinoma	reproductive organ cancer	65.248	6.03007	582	1
High	CESC	Cervical Squamous Cell Carcinoma and Endocervical Adenocarcinoma	reproductive organ cancer	66.2347	6.05169	1800	0
High	CESC	Cervical Squamous Cell Carcinoma and Endocervical Adenocarcinoma	reproductive organ cancer	66.975	6.0677	908	1
High	CESC	Cervical Squamous Cell Carcinoma and Endocervical Adenocarcinoma	reproductive organ cancer	67.3915	6.07663	773	1
High	CESC	Cervical Squamous Cell Carcinoma and Endocervical Adenocarcinoma	reproductive organ cancer	68.193	6.09367	321	0
High	CESC	Cervical Squamous Cell Carcinoma and Endocervical Adenocarcinoma	reproductive organ cancer	68.3975	6.09798	1791	0
High	CESC	Cervical Squamous Cell Carcinoma and Endocervical Adenocarcinoma	reproductive organ cancer	68.9625	6.10983	1118	1
High	CESC	Cervical Squamous Cell Carcinoma and Endocervical Adenocarcinoma	reproductive organ cancer	69.1626	6.114	157	1
High	CESC	Cervical Squamous Cell Carcinoma and Endocervical Adenocarcinoma	reproductive organ cancer	69.3642	6.1182	2888	1
High	CESC	Cervical Squamous Cell Carcinoma and Endocervical Adenocarcinoma	reproductive organ cancer	70.962	6.15101	579	0
High	CESC	Cervical Squamous Cell Carcinoma and Endocervical Adenocarcinoma	reproductive organ cancer	71.596	6.16382	1186	1
High	CESC	Cervical Squamous Cell Carcinoma and Endocervical Adenocarcinoma	reproductive organ cancer	72.0701	6.17333	940	0
High	CESC	Cervical Squamous Cell Carcinoma and Endocervical Adenocarcinoma	reproductive organ cancer	72.1798	6.17552	1735	0
High	CESC	Cervical Squamous Cell Carcinoma and Endocervical Adenocarcinoma	reproductive organ cancer	72.5291	6.18248	44	0
High	CESC	Cervical Squamous Cell Carcinoma and Endocervical Adenocarcinoma	reproductive organ cancer	72.9505	6.19082	607	0
High	CESC	Cervical Squamous Cell Carcinoma and Endocervical Adenocarcinoma	reproductive organ cancer	74.2549	6.21636	442	0
High	CESC	Cervical Squamous Cell Carcinoma and Endocervical Adenocarcinoma	reproductive organ cancer	74.3028	6.21729	1099	0
High	CESC	Cervical Squamous Cell Carcinoma and Endocervical Adenocarcinoma	reproductive organ cancer	76.0477	6.25073	2383	0
High	CESC	Cervical Squamous Cell Carcinoma and Endocervical Adenocarcinoma	reproductive organ cancer	77.1704	6.27184	954	0
High	CESC	Cervical Squamous Cell Carcinoma and Endocervical Adenocarcinoma	reproductive organ cancer	79.4358	6.31353	3609	0
High	CESC	Cervical Squamous Cell Carcinoma and Endocervical Adenocarcinoma	reproductive organ cancer	80.7392	6.33698	1320	0
High	CESC	Cervical Squamous Cell Carcinoma and Endocervical Adenocarcinoma	reproductive organ cancer	81.5652	6.35165	825	0
High	CESC	Cervical Squamous Cell Carcinoma and Endocervical Adenocarcinoma	reproductive organ cancer	83.2442	6.38101	5271	0
High	CESC	Cervical Squamous Cell Carcinoma and Endocervical Adenocarcinoma	reproductive organ cancer	84.9692	6.41056	50	0
High	CESC	Cervical Squamous Cell Carcinoma and Endocervical Adenocarcinoma	reproductive organ cancer	87.1517	6.44711	1551	0
High	CESC	Cervical Squamous Cell Carcinoma and Endocervical Adenocarcinoma	reproductive organ cancer	87.688	6.45595	1525	0
High	CESC	Cervical Squamous Cell Carcinoma and Endocervical Adenocarcinoma	reproductive organ cancer	88.4629	6.46863	2226	0
High	CESC	Cervical Squamous Cell Carcinoma and Endocervical Adenocarcinoma	reproductive organ cancer	94.4731	6.56336	25	0
High	CESC	Cervical Squamous Cell Carcinoma and Endocervical Adenocarcinoma	reproductive organ cancer	96.5876	6.59526	3589	0
High	CESC	Cervical Squamous Cell Carcinoma and Endocervical Adenocarcinoma	reproductive organ cancer	100.319	6.64988	428	0
High	CESC	Cervical Squamous Cell Carcinoma and Endocervical Adenocarcinoma	reproductive organ cancer	104.13	6.70363	9	0
High	CESC	Cervical Squamous Cell Carcinoma and Endocervical Adenocarcinoma	reproductive organ cancer	110.935	6.79487	57	0
High	CESC	Cervical Squamous Cell Carcinoma and Endocervical Adenocarcinoma	reproductive organ cancer	114.704	6.84303	788	0
High	CESC	Cervical Squamous Cell Carcinoma and Endocervical Adenocarcinoma	reproductive organ cancer	119.455	6.90153	791	0
High	CESC	Cervical Squamous Cell Carcinoma and Endocervical Adenocarcinoma	reproductive organ cancer	121.21	6.92255	27	0
High	CESC	Cervical Squamous Cell Carcinoma and Endocervical Adenocarcinoma	reproductive organ cancer	124.826	6.96493	540	0
High	CESC	Cervical Squamous Cell Carcinoma and Endocervical Adenocarcinoma	reproductive organ cancer	131.941	7.04484	202	0
High	CESC	Cervical Squamous Cell Carcinoma and Endocervical Adenocarcinoma	reproductive organ cancer	132.36	7.04941	1456	0
High	CESC	Cervical Squamous Cell Carcinoma and Endocervical Adenocarcinoma	reproductive organ cancer	132.486	7.05079	1427	0
High	CESC	Cervical Squamous Cell Carcinoma and Endocervical Adenocarcinoma	reproductive organ cancer	133.838	7.06542	343	0
High	CESC	Cervical Squamous Cell Carcinoma and Endocervical Adenocarcinoma	reproductive organ cancer	137.464	7.10396	473	0
High	CESC	Cervical Squamous Cell Carcinoma and Endocervical Adenocarcinoma	reproductive organ cancer	147.324	7.20383	474	0
High	CESC	Cervical Squamous Cell Carcinoma and Endocervical Adenocarcinoma	reproductive organ cancer	150.619	7.23572	1245	1
High	CESC	Cervical Squamous Cell Carcinoma and Endocervical Adenocarcinoma	reproductive organ cancer	152.367	7.25235	524	0
High	CESC	Cervical Squamous Cell Carcinoma and Endocervical Adenocarcinoma	reproductive organ cancer	156.585	7.29173	13	0
High	CESC	Cervical Squamous Cell Carcinoma and Endocervical Adenocarcinoma	reproductive organ cancer	156.88	7.29444	623	0
High	CESC	Cervical Squamous Cell Carcinoma and Endocervical Adenocarcinoma	reproductive organ cancer	159.32	7.31669	18	0
High	CESC	Cervical Squamous Cell Carcinoma and Endocervical Adenocarcinoma	reproductive organ cancer	159.767	7.32073	463	0
High	CESC	Cervical Squamous Cell Carcinoma and Endocervical Adenocarcinoma	reproductive organ cancer	160.715	7.32926	287	0
High	CESC	Cervical Squamous Cell Carcinoma and Endocervical Adenocarcinoma	reproductive organ cancer	160.854	7.33051	1103	0
High	CESC	Cervical Squamous Cell Carcinoma and Endocervical Adenocarcinoma	reproductive organ cancer	162.018	7.3409	834	0
High	CESC	Cervical Squamous Cell Carcinoma and Endocervical Adenocarcinoma	reproductive organ cancer	167.223	7.38649	799	0
High	CESC	Cervical Squamous Cell Carcinoma and Endocervical Adenocarcinoma	reproductive organ cancer	168.642	7.39868	6375	0
High	CESC	Cervical Squamous Cell Carcinoma and Endocervical Adenocarcinoma	reproductive organ cancer	169.083	7.40244	604	1
High	CESC	Cervical Squamous Cell Carcinoma and Endocervical Adenocarcinoma	reproductive organ cancer	170.879	7.41767	348	1
High	CESC	Cervical Squamous Cell Carcinoma and Endocervical Adenocarcinoma	reproductive organ cancer	172.045	7.42748	861	1
High	CESC	Cervical Squamous Cell Carcinoma and Endocervical Adenocarcinoma	reproductive organ cancer	177.743	7.47446	542	0
High	CESC	Cervical Squamous Cell Carcinoma and Endocervical Adenocarcinoma	reproductive organ cancer	183.772	7.52255	166	1
High	CESC	Cervical Squamous Cell Carcinoma and Endocervical Adenocarcinoma	reproductive organ cancer	184.83	7.53083	149	0
High	CESC	Cervical Squamous Cell Carcinoma and Endocervical Adenocarcinoma	reproductive organ cancer	186.776	7.54593	548	0
High	CESC	Cervical Squamous Cell Carcinoma and Endocervical Adenocarcinoma	reproductive organ cancer	187.721	7.55321	803	0
High	CESC	Cervical Squamous Cell Carcinoma and Endocervical Adenocarcinoma	reproductive organ cancer	198.378	7.63284	1617	0
High	CESC	Cervical Squamous Cell Carcinoma and Endocervical Adenocarcinoma	reproductive organ cancer	200.591	7.64883	252	1
High	CESC	Cervical Squamous Cell Carcinoma and Endocervical Adenocarcinoma	reproductive organ cancer	200.674	7.64943	523	1
High	CESC	Cervical Squamous Cell Carcinoma and Endocervical Adenocarcinoma	reproductive organ cancer	209.718	7.71299	3988	0
High	CESC	Cervical Squamous Cell Carcinoma and Endocervical Adenocarcinoma	reproductive organ cancer	213.564	7.7392	414	1
High	CESC	Cervical Squamous Cell Carcinoma and Endocervical Adenocarcinoma	reproductive organ cancer	214.445	7.74514	911	0
High	CESC	Cervical Squamous Cell Carcinoma and Endocervical Adenocarcinoma	reproductive organ cancer	215.492	7.75216	355	1
High	CESC	Cervical Squamous Cell Carcinoma and Endocervical Adenocarcinoma	reproductive organ cancer	226.434	7.82358	469	1
High	CESC	Cervical Squamous Cell Carcinoma and Endocervical Adenocarcinoma	reproductive organ cancer	237.3	7.89118	305	1
High	CESC	Cervical Squamous Cell Carcinoma and Endocervical Adenocarcinoma	reproductive organ cancer	245.49	7.94011	506	1
High	CESC	Cervical Squamous Cell Carcinoma and Endocervical Adenocarcinoma	reproductive organ cancer	254.222	7.99051	829	0
High	CESC	Cervical Squamous Cell Carcinoma and Endocervical Adenocarcinoma	reproductive organ cancer	254.785	7.9937	144	1
High	CESC	Cervical Squamous Cell Carcinoma and Endocervical Adenocarcinoma	reproductive organ cancer	255.596	7.99829	2234	0
High	CESC	Cervical Squamous Cell Carcinoma and Endocervical Adenocarcinoma	reproductive organ cancer	261.709	8.03237	380	0
High	CESC	Cervical Squamous Cell Carcinoma and Endocervical Adenocarcinoma	reproductive organ cancer	288.137	8.17111	275	1
High	CESC	Cervical Squamous Cell Carcinoma and Endocervical Adenocarcinoma	reproductive organ cancer	329.133	8.36297	53	0
High	CESC	Cervical Squamous Cell Carcinoma and Endocervical Adenocarcinoma	reproductive organ cancer	332.52	8.37773	100	1
High	CESC	Cervical Squamous Cell Carcinoma and Endocervical Adenocarcinoma	reproductive organ cancer	341.047	8.41425	570	1
High	CESC	Cervical Squamous Cell Carcinoma and Endocervical Adenocarcinoma	reproductive organ cancer	346.58	8.43746	642	1
High	CESC	Cervical Squamous Cell Carcinoma and Endocervical Adenocarcinoma	reproductive organ cancer	414.39	8.69519	284	1
High	CESC	Cervical Squamous Cell Carcinoma and Endocervical Adenocarcinoma	reproductive organ cancer	433.874	8.76146	1847	0
High	CESC	Cervical Squamous Cell Carcinoma and Endocervical Adenocarcinoma	reproductive organ cancer	451.812	8.8199	1221	0
High	CESC	Cervical Squamous Cell Carcinoma and Endocervical Adenocarcinoma	reproductive organ cancer	458.771	8.84194	2056	0
High	CESC	Cervical Squamous Cell Carcinoma and Endocervical Adenocarcinoma	reproductive organ cancer	468.574	8.87244	448	0
High	CESC	Cervical Squamous Cell Carcinoma and Endocervical Adenocarcinoma	reproductive organ cancer	564.169	9.14024	1122	0
High	CESC	Cervical Squamous Cell Carcinoma and Endocervical Adenocarcinoma	reproductive organ cancer	691.436	9.43366	619	0
High	CESC	Cervical Squamous Cell Carcinoma and Endocervical Adenocarcinoma	reproductive organ cancer	732.578	9.51704	3039	0
High	CESC	Cervical Squamous Cell Carcinoma and Endocervical Adenocarcinoma	reproductive organ cancer	755.757	9.56197	1630	0
[truncated: 9,037 more rows]
